# Supplementary material for: Identification of candidate biomarkers and pathways associated with psoriasis using bioinformatics analysis
Source: Hereditas. 2020 Jul 15;157:30. doi: 10.1186/s41065-020-00141-1 (PMC7364515; doi:10.1186/s41065-020-00141-1)
Supplement: Supplementary file 1 — Additional file 1: Table S1. Differentially expressed genes between normal and lesional groups. [file 41065_2020_141_MOESM1_ESM.xlsx]

## Sheet: Sheet1
Genes	logFC	AveExpr	P.Value	adj.P.Val
C10orf99	3.20743	8.47374	2.20872e-28	2.90767e-24
LCE3D	2.95275	10.5569	2.92949e-28	2.90767e-24
PRSS3	1.22223	9.58097	6.82794e-27	4.51804e-23
CNFN	1.5451	11.1386	2.50107e-26	1.24122e-22
S100A7	2.76526	11.4744	4.15473e-26	1.37459e-22
KLK9	1.5873	7.35167	8.41246e-25	2.38565e-21
SPRR2G	2.13503	11.8691	1.88981e-24	4.16829e-21
C9orf169	1.1629	8.75085	8.35864e-24	1.19692e-20
S100A9	3.4174	10.7546	1.79625e-23	2.14878e-20
IL36G	2.87049	8.61805	4.10019e-23	3.69968e-20
GDA	1.60798	5.67072	3.25442e-22	2.22771e-19
SERPINB4	4.76819	8.03886	1.80949e-21	8.98004e-19
IL36RN	1.55671	9.07996	3.51069e-21	1.3402e-18
AKR1B10	3.00755	8.09771	5.81506e-21	2.06133e-18
GGH	1.14656	9.60216	7.69916e-21	2.59044e-18
S100A2	1.01803	12.2673	9.29328e-21	3.02428e-18
TMEM45B	1.22405	8.91258	1.05217e-20	3.31533e-18
WFDC12	1.4335	9.5945	1.46365e-20	4.27279e-18
NDC80	1.0443	5.93061	2.14123e-20	5.9045e-18
TGM1	1.37664	9.3122	2.67396e-20	6.80522e-18
PI3	3.51716	8.96921	3.82542e-20	9.26079e-18
SERPINB3	3.13067	9.72707	4.46624e-20	1.05547e-17
S100A7A	2.01922	6.37304	5.39747e-20	1.24587e-17
TGM3	1.41034	9.56066	8.10018e-20	1.74779e-17
HPSE	1.58191	6.88756	8.55735e-20	1.80715e-17
SPRR3	1.25181	7.60789	9.71636e-20	2.00916e-17
GALNT6	1.02255	7.19249	1.85541e-19	3.50779e-17
CDC20	1.10042	7.26895	3.1904e-19	5.6547e-17
RRM2	1.56969	7.87671	3.93933e-19	6.79997e-17
SPRR2C	3.17351	6.2413	6.3865e-19	9.90456e-17
GDPD3	1.25666	7.85041	7.72125e-19	1.15244e-16
ALOX12B	1.28759	9.58462	1.04773e-18	1.47507e-16
IVL	1.03699	10.8963	1.1274e-18	1.56504e-16
DLGAP5	1.20089	6.10895	1.21366e-18	1.66154e-16
SPRR1B	1.40972	12.0358	1.29666e-18	1.76301e-16
CDKN3	1.1488	6.69027	1.3861e-18	1.84668e-16
MELK	1.09178	7.39795	1.47189e-18	1.90971e-16
IGFL1	1.91064	6.21788	1.57129e-18	2.02543e-16
IFI27	1.59168	10.3325	4.88025e-18	5.47333e-16
APOBEC3B	1.10951	5.80818	6.31929e-18	6.85487e-16
SERPINB13	1.07455	6.9005	1.31412e-17	1.27875e-15
S100A12	2.98177	6.53085	1.37132e-17	1.32146e-15
KLK13	1.01555	6.48672	1.53998e-17	1.45885e-15
PBK	1.15639	7.08675	1.71964e-17	1.59884e-15
TREX2	1.29123	6.55022	3.3186e-17	2.77964e-15
CCNB1	1.20492	6.55079	8.62937e-17	6.43991e-15
TMPRSS11D	1.85788	7.22608	1.12267e-16	7.93481e-15
PDZK1IP1	1.2281	9.60449	1.42743e-16	9.77097e-15
TCN1	3.0568	7.4049	1.50637e-16	1.01711e-14
CXCR2	1.06259	6.46739	1.81259e-16	1.18751e-14
SPRR1A	1.43933	11.5286	1.825e-16	1.19171e-14
STAT1	1.06586	8.44277	2.2868e-16	1.44112e-14
RTP4	1.03871	6.33285	2.83329e-16	1.70229e-14
HSD11B1	-1.35008	8.15381	3.25973e-16	1.91446e-14
CLDN8	-1.26876	7.33629	3.34943e-16	1.95558e-14
KRT77	-1.62485	10.2969	3.519e-16	2.04856e-14
ABCA12	1.03811	8.98164	3.6157e-16	2.08044e-14
TMEM56	-1.07093	5.48176	3.91783e-16	2.24777e-14
S100A8	1.32684	9.15967	6.54585e-16	3.59182e-14
FGFBP1	1.04478	9.88045	6.88755e-16	3.76652e-14
ADAMDEC1	1.88716	5.53108	8.03256e-16	4.26348e-14
KYNU	1.28697	6.24328	1.38946e-15	6.80662e-14
PRSS27	1.40065	5.54231	1.59567e-15	7.6511e-14
HYAL4	1.01278	5.56432	2.44009e-15	1.09837e-13
SLC26A9	1.11424	6.33649	2.72293e-15	1.21741e-13
GJB2	1.48143	11.2397	2.76416e-15	1.23021e-13
KRT16	2.0828	10.5173	3.80911e-15	1.62263e-13
GJB6	1.02912	11.5615	4.20998e-15	1.7706e-13
SCGB2A1	-1.42493	6.12487	1.33982e-14	4.91623e-13
ARSF	1.10653	6.67259	1.73097e-14	6.09247e-13
OGN	-1.21896	6.42466	1.79837e-14	6.27405e-13
PPP1R1B	-1.02733	7.45665	2.22363e-14	7.54593e-13
OASL	1.32638	6.72772	2.45983e-14	8.26229e-13
SH3PXD2A-AS1	1.05281	6.04025	3.28954e-14	1.05939e-12
CXCL10	1.56592	6.80536	4.60318e-14	1.42333e-12
AGTR1	-1.14306	7.84186	1.52942e-13	4.19924e-12
KLK10	1.00589	8.26213	1.54948e-13	4.24845e-12
SAMD9	1.07746	5.97348	1.94343e-13	5.24172e-12
OAS1	1.22865	7.12483	2.03964e-13	5.44815e-12
THRSP	-1.853	8.37785	2.04013e-13	5.44815e-12
LCN2	2.06421	8.18921	2.04192e-13	5.44815e-12
CHI3L2	1.80995	7.26614	2.15264e-13	5.71284e-12
CXCL9	1.45765	7.2543	2.38195e-13	6.27942e-12
WIF1	-1.87001	7.63517	2.44243e-13	6.41331e-12
CHRNA9	1.08133	5.51024	2.5601e-13	6.70455e-12
IRF7	1.00187	7.57849	3.60343e-13	9.03179e-12
SLC6A14	1.66396	7.88463	5.47222e-13	1.30564e-11
MMP12	1.65571	5.42591	1.00645e-12	2.22997e-11
ATP12A	1.48839	7.33718	1.11838e-12	2.44774e-11
BTC	-1.36047	6.42004	1.25689e-12	2.71201e-11
GZMB	1.12931	5.54482	1.31824e-12	2.82291e-11
FOS	-1.15518	8.51601	1.73419e-12	3.5674e-11
LAMP3	1.12684	8.45594	2.32477e-12	4.57705e-11
PIP	-1.85566	11.328	2.97381e-12	5.67627e-11
RHCG	1.76865	8.26011	3.06447e-12	5.82131e-11
KRT6A	1.24799	12.0117	3.4805e-12	6.54275e-11
RHPN2	-1.10246	6.79387	4.42742e-12	8.07801e-11
CXCL13	1.26624	4.84106	4.9952e-12	8.95752e-11
ZC3H12A	1.29992	8.12848	7.0451e-12	1.21084e-10
SDR9C7	1.02777	8.37132	7.57327e-12	1.28823e-10
FAR2	-1.01637	6.33664	8.38896e-12	1.40496e-10
CXCL1	1.16353	5.19874	1.76166e-11	2.69005e-10
GREM1	-1.09569	7.46243	2.58642e-11	3.80391e-10
MSMB	-1.21807	6.2547	2.95247e-11	4.29059e-10
MX1	1.11419	9.30779	3.51017e-11	4.99859e-10
ISG15	1.15597	8.59361	4.21984e-11	5.90332e-10
DNER	-1.08573	7.16756	4.41846e-11	6.16814e-10
PM20D1	-1.95858	7.33449	7.76957e-11	1.01804e-09
TSPAN8	-1.35052	9.46534	8.28284e-11	1.07606e-09
LTF	1.82611	8.10232	1.32138e-10	1.62822e-09
C5orf46	-1.10596	9.76732	2.00805e-10	2.36569e-09
ELOVL3	-1.69536	7.24134	2.51767e-10	2.8973e-09
IL8	1.47875	5.41866	3.93747e-10	4.30175e-09
ZBTB16	-1.11045	7.60406	4.59284e-10	4.94696e-09
SCGB1D2	-1.63653	9.8729	4.72268e-10	5.07579e-09
KRT79	-1.28899	7.16142	4.96417e-10	5.31234e-09
COMP	1.01103	7.77287	5.61026e-10	5.90819e-09
CCL27	-1.23399	9.00382	7.09038e-10	7.30416e-09
RSAD2	1.17096	6.46346	9.58697e-10	9.57298e-09
KLK6	1.54754	7.97839	1.20017e-09	1.17016e-08
CMPK2	1.092	8.11649	3.50434e-09	3.08491e-08
IL37	-1.10325	8.73005	5.1637e-09	4.38054e-08
CCL18	1.18712	7.57875	6.76569e-09	5.54295e-08
CCL20	1.15647	5.55295	2.84034e-08	2.04067e-07
SCGB2A2	-1.60406	11.7221	5.47178e-08	3.69708e-07
DCD	-1.48152	12.9661	1.97506e-07	1.17105e-06
ADIPOQ	-1.16495	8.08918	3.27486e-06	1.49447e-05
