# Supplementary material for: Identification of candidate biomarkers and pathways associated with psoriasis using bioinformatics analysis
Source: Hereditas. 2020 Jul 15;157:30. doi: 10.1186/s41065-020-00141-1 (PMC7364515; doi:10.1186/s41065-020-00141-1)
Supplement: Supplementary file 2 — Additional file 2: Table S2. The sample basic statistic information of GSE13355 dataset. [file 41065_2020_141_MOESM2_ESM.xls]

## Sheet: Sheet2
Sample_title	!Sample_geo_accession	!Sample_status	!Sample_submission_date	!Sample_last_update_date	!Sample_type	!Sample_channel_count	!Sample_source_name_ch1	!Sample_organism_ch1	!Sample_characteristics_ch1	!Sample_molecule_ch1	!Sample_extract_protocol_ch1	!Sample_extract_protocol_ch1	!Sample_label_ch1	!Sample_label_protocol_ch1	!Sample_taxid_ch1	!Sample_hyb_protocol	!Sample_scan_protocol	!Sample_description	!Sample_data_processing	!Sample_platform_id	!Sample_contact_name	!Sample_contact_email	!Sample_contact_department	!Sample_contact_institute	!Sample_contact_address	!Sample_contact_city	!Sample_contact_state	!Sample_contact_zip/postal_code	!Sample_contact_country	!Sample_supplementary_file	!Sample_data_row_count	!Sample_relation	!Sample_relation
Individual_4288_NN_sample	GSM337197	Public on Jan 25 2009	Oct 27 2008	Aug 28 2018	RNA	1	skin_tissue	Homo sapiens	normal skin from controls	total RNA	Two biopsies were taken from each patient; one 6mm punch biopsy was obtained from lesional skin of each patient (involved sample) and the other from non-lesional skin (uninvolved sample), taken at least 10 cm away from any active plaque. One biopsy was obtained from each healty control. The non-lesional and control biopsies were taken from the buttocks or upper thighs.	Biopsies were snap-frozen in liquid nitrogen, stored at -80掳C. At processing the biopsy samples were homogenized while still frozen and total RNA isolation was performed using RNeasy kit protocol (Qiagen, Chatsworth, Ca, USA).	biotin	Procedure used standard Affymetrix protocol.	9606	Procedure used standard Affymetrix protocol.	Procedure used standard Affymetrix protocol.	4288.NN	The raw data from 180 microarrays were processed using the Robust Multichip Average (RMA) method. The expression values in the table were after adjustment of RMA expression values (on the log scale) to account for batch and sex effects.	GPL570	Goncalo,,Abecasis	goncalo@umich.edu	Biostatistics	University of Michigan	1420 Washington Heights	Ann Arbor	MI	48105	USA	ftp://ftp.ncbi.nlm.nih.gov/geo/samples/GSM337nnn/GSM337197/suppl/GSM337197.CEL.gz	54675	Reanalyzed by: GSM973071	Reanalyzed by: GSE119087
Individual_4379_NN_sample	GSM337198	Public on Jan 25 2009	Oct 27 2008	Aug 28 2018	RNA	1	skin_tissue	Homo sapiens	normal skin from controls	total RNA	Two biopsies were taken from each patient; one 6mm punch biopsy was obtained from lesional skin of each patient (involved sample) and the other from non-lesional skin (uninvolved sample), taken at least 10 cm away from any active plaque. One biopsy was obtained from each healty control. The non-lesional and control biopsies were taken from the buttocks or upper thighs.	Biopsies were snap-frozen in liquid nitrogen, stored at -80掳C. At processing the biopsy samples were homogenized while still frozen and total RNA isolation was performed using RNeasy kit protocol (Qiagen, Chatsworth, Ca, USA).	biotin	Procedure used standard Affymetrix protocol.	9606	Procedure used standard Affymetrix protocol.	Procedure used standard Affymetrix protocol.	4379.NN	The raw data from 180 microarrays were processed using the Robust Multichip Average (RMA) method. The expression values in the table were after adjustment of RMA expression values (on the log scale) to account for batch and sex effects.	GPL570	Goncalo,,Abecasis	goncalo@umich.edu	Biostatistics	University of Michigan	1420 Washington Heights	Ann Arbor	MI	48105	USA	ftp://ftp.ncbi.nlm.nih.gov/geo/samples/GSM337nnn/GSM337198/suppl/GSM337198.CEL.gz	54675	Reanalyzed by: GSM973072	Reanalyzed by: GSE119087
Individual_4394_NN_sample	GSM337199	Public on Jan 25 2009	Oct 27 2008	Aug 28 2018	RNA	1	skin_tissue	Homo sapiens	normal skin from controls	total RNA	Two biopsies were taken from each patient; one 6mm punch biopsy was obtained from lesional skin of each patient (involved sample) and the other from non-lesional skin (uninvolved sample), taken at least 10 cm away from any active plaque. One biopsy was obtained from each healty control. The non-lesional and control biopsies were taken from the buttocks or upper thighs.	Biopsies were snap-frozen in liquid nitrogen, stored at -80掳C. At processing the biopsy samples were homogenized while still frozen and total RNA isolation was performed using RNeasy kit protocol (Qiagen, Chatsworth, Ca, USA).	biotin	Procedure used standard Affymetrix protocol.	9606	Procedure used standard Affymetrix protocol.	Procedure used standard Affymetrix protocol.	4394.NN	The raw data from 180 microarrays were processed using the Robust Multichip Average (RMA) method. The expression values in the table were after adjustment of RMA expression values (on the log scale) to account for batch and sex effects.	GPL570	Goncalo,,Abecasis	goncalo@umich.edu	Biostatistics	University of Michigan	1420 Washington Heights	Ann Arbor	MI	48105	USA	ftp://ftp.ncbi.nlm.nih.gov/geo/samples/GSM337nnn/GSM337199/suppl/GSM337199.CEL.gz	54675	Reanalyzed by: GSM973073	Reanalyzed by: GSE119087
Individual_4598_NN_sample	GSM337200	Public on Jan 25 2009	Oct 27 2008	Aug 28 2018	RNA	1	skin_tissue	Homo sapiens	normal skin from controls	total RNA	Two biopsies were taken from each patient; one 6mm punch biopsy was obtained from lesional skin of each patient (involved sample) and the other from non-lesional skin (uninvolved sample), taken at least 10 cm away from any active plaque. One biopsy was obtained from each healty control. The non-lesional and control biopsies were taken from the buttocks or upper thighs.	Biopsies were snap-frozen in liquid nitrogen, stored at -80掳C. At processing the biopsy samples were homogenized while still frozen and total RNA isolation was performed using RNeasy kit protocol (Qiagen, Chatsworth, Ca, USA).	biotin	Procedure used standard Affymetrix protocol.	9606	Procedure used standard Affymetrix protocol.	Procedure used standard Affymetrix protocol.	4598.NN	The raw data from 180 microarrays were processed using the Robust Multichip Average (RMA) method. The expression values in the table were after adjustment of RMA expression values (on the log scale) to account for batch and sex effects.	GPL570	Goncalo,,Abecasis	goncalo@umich.edu	Biostatistics	University of Michigan	1420 Washington Heights	Ann Arbor	MI	48105	USA	ftp://ftp.ncbi.nlm.nih.gov/geo/samples/GSM337nnn/GSM337200/suppl/GSM337200.CEL.gz	54675	Reanalyzed by: GSM973074	Reanalyzed by: GSE119087
Individual_4689_NN_sample	GSM337201	Public on Jan 25 2009	Oct 27 2008	Aug 28 2018	RNA	1	skin_tissue	Homo sapiens	normal skin from controls	total RNA	Two biopsies were taken from each patient; one 6mm punch biopsy was obtained from lesional skin of each patient (involved sample) and the other from non-lesional skin (uninvolved sample), taken at least 10 cm away from any active plaque. One biopsy was obtained from each healty control. The non-lesional and control biopsies were taken from the buttocks or upper thighs.	Biopsies were snap-frozen in liquid nitrogen, stored at -80掳C. At processing the biopsy samples were homogenized while still frozen and total RNA isolation was performed using RNeasy kit protocol (Qiagen, Chatsworth, Ca, USA).	biotin	Procedure used standard Affymetrix protocol.	9606	Procedure used standard Affymetrix protocol.	Procedure used standard Affymetrix protocol.	4689.NN	The raw data from 180 microarrays were processed using the Robust Multichip Average (RMA) method. The expression values in the table were after adjustment of RMA expression values (on the log scale) to account for batch and sex effects.	GPL570	Goncalo,,Abecasis	goncalo@umich.edu	Biostatistics	University of Michigan	1420 Washington Heights	Ann Arbor	MI	48105	USA	ftp://ftp.ncbi.nlm.nih.gov/geo/samples/GSM337nnn/GSM337201/suppl/GSM337201.CEL.gz	54675	Reanalyzed by: GSM973075	Reanalyzed by: GSE119087
Individual_4908_NN_sample	GSM337202	Public on Jan 25 2009	Oct 27 2008	Aug 28 2018	RNA	1	skin_tissue	Homo sapiens	normal skin from controls	total RNA	Two biopsies were taken from each patient; one 6mm punch biopsy was obtained from lesional skin of each patient (involved sample) and the other from non-lesional skin (uninvolved sample), taken at least 10 cm away from any active plaque. One biopsy was obtained from each healty control. The non-lesional and control biopsies were taken from the buttocks or upper thighs.	Biopsies were snap-frozen in liquid nitrogen, stored at -80掳C. At processing the biopsy samples were homogenized while still frozen and total RNA isolation was performed using RNeasy kit protocol (Qiagen, Chatsworth, Ca, USA).	biotin	Procedure used standard Affymetrix protocol.	9606	Procedure used standard Affymetrix protocol.	Procedure used standard Affymetrix protocol.	4908.NN	The raw data from 180 microarrays were processed using the Robust Multichip Average (RMA) method. The expression values in the table were after adjustment of RMA expression values (on the log scale) to account for batch and sex effects.	GPL570	Goncalo,,Abecasis	goncalo@umich.edu	Biostatistics	University of Michigan	1420 Washington Heights	Ann Arbor	MI	48105	USA	ftp://ftp.ncbi.nlm.nih.gov/geo/samples/GSM337nnn/GSM337202/suppl/GSM337202.CEL.gz	54675	Reanalyzed by: GSM973076	Reanalyzed by: GSE119087
Individual_4935_NN_sample	GSM337203	Public on Jan 25 2009	Oct 27 2008	Aug 28 2018	RNA	1	skin_tissue	Homo sapiens	normal skin from controls	total RNA	Two biopsies were taken from each patient; one 6mm punch biopsy was obtained from lesional skin of each patient (involved sample) and the other from non-lesional skin (uninvolved sample), taken at least 10 cm away from any active plaque. One biopsy was obtained from each healty control. The non-lesional and control biopsies were taken from the buttocks or upper thighs.	Biopsies were snap-frozen in liquid nitrogen, stored at -80掳C. At processing the biopsy samples were homogenized while still frozen and total RNA isolation was performed using RNeasy kit protocol (Qiagen, Chatsworth, Ca, USA).	biotin	Procedure used standard Affymetrix protocol.	9606	Procedure used standard Affymetrix protocol.	Procedure used standard Affymetrix protocol.	4935.NN	The raw data from 180 microarrays were processed using the Robust Multichip Average (RMA) method. The expression values in the table were after adjustment of RMA expression values (on the log scale) to account for batch and sex effects.	GPL570	Goncalo,,Abecasis	goncalo@umich.edu	Biostatistics	University of Michigan	1420 Washington Heights	Ann Arbor	MI	48105	USA	ftp://ftp.ncbi.nlm.nih.gov/geo/samples/GSM337nnn/GSM337203/suppl/GSM337203.CEL.gz	54675	Reanalyzed by: GSM973077	Reanalyzed by: GSE119087
Individual_4952_NN_sample	GSM337204	Public on Jan 25 2009	Oct 27 2008	Aug 28 2018	RNA	1	skin_tissue	Homo sapiens	normal skin from controls	total RNA	Two biopsies were taken from each patient; one 6mm punch biopsy was obtained from lesional skin of each patient (involved sample) and the other from non-lesional skin (uninvolved sample), taken at least 10 cm away from any active plaque. One biopsy was obtained from each healty control. The non-lesional and control biopsies were taken from the buttocks or upper thighs.	Biopsies were snap-frozen in liquid nitrogen, stored at -80掳C. At processing the biopsy samples were homogenized while still frozen and total RNA isolation was performed using RNeasy kit protocol (Qiagen, Chatsworth, Ca, USA).	biotin	Procedure used standard Affymetrix protocol.	9606	Procedure used standard Affymetrix protocol.	Procedure used standard Affymetrix protocol.	4952.NN	The raw data from 180 microarrays were processed using the Robust Multichip Average (RMA) method. The expression values in the table were after adjustment of RMA expression values (on the log scale) to account for batch and sex effects.	GPL570	Goncalo,,Abecasis	goncalo@umich.edu	Biostatistics	University of Michigan	1420 Washington Heights	Ann Arbor	MI	48105	USA	ftp://ftp.ncbi.nlm.nih.gov/geo/samples/GSM337nnn/GSM337204/suppl/GSM337204.CEL.gz	54675	Reanalyzed by: GSM973078	Reanalyzed by: GSE119087
Individual_4981_NN_sample	GSM337205	Public on Jan 25 2009	Oct 27 2008	Aug 28 2018	RNA	1	skin_tissue	Homo sapiens	normal skin from controls	total RNA	Two biopsies were taken from each patient; one 6mm punch biopsy was obtained from lesional skin of each patient (involved sample) and the other from non-lesional skin (uninvolved sample), taken at least 10 cm away from any active plaque. One biopsy was obtained from each healty control. The non-lesional and control biopsies were taken from the buttocks or upper thighs.	Biopsies were snap-frozen in liquid nitrogen, stored at -80掳C. At processing the biopsy samples were homogenized while still frozen and total RNA isolation was performed using RNeasy kit protocol (Qiagen, Chatsworth, Ca, USA).	biotin	Procedure used standard Affymetrix protocol.	9606	Procedure used standard Affymetrix protocol.	Procedure used standard Affymetrix protocol.	4981.NN	The raw data from 180 microarrays were processed using the Robust Multichip Average (RMA) method. The expression values in the table were after adjustment of RMA expression values (on the log scale) to account for batch and sex effects.	GPL570	Goncalo,,Abecasis	goncalo@umich.edu	Biostatistics	University of Michigan	1420 Washington Heights	Ann Arbor	MI	48105	USA	ftp://ftp.ncbi.nlm.nih.gov/geo/samples/GSM337nnn/GSM337205/suppl/GSM337205.CEL.gz	54675	Reanalyzed by: GSM973079	Reanalyzed by: GSE119087
Individual_4999_NN_sample	GSM337206	Public on Jan 25 2009	Oct 27 2008	Aug 28 2018	RNA	1	skin_tissue	Homo sapiens	normal skin from controls	total RNA	Two biopsies were taken from each patient; one 6mm punch biopsy was obtained from lesional skin of each patient (involved sample) and the other from non-lesional skin (uninvolved sample), taken at least 10 cm away from any active plaque. One biopsy was obtained from each healty control. The non-lesional and control biopsies were taken from the buttocks or upper thighs.	Biopsies were snap-frozen in liquid nitrogen, stored at -80掳C. At processing the biopsy samples were homogenized while still frozen and total RNA isolation was performed using RNeasy kit protocol (Qiagen, Chatsworth, Ca, USA).	biotin	Procedure used standard Affymetrix protocol.	9606	Procedure used standard Affymetrix protocol.	Procedure used standard Affymetrix protocol.	4999.NN	The raw data from 180 microarrays were processed using the Robust Multichip Average (RMA) method. The expression values in the table were after adjustment of RMA expression values (on the log scale) to account for batch and sex effects.	GPL570	Goncalo,,Abecasis	goncalo@umich.edu	Biostatistics	University of Michigan	1420 Washington Heights	Ann Arbor	MI	48105	USA	ftp://ftp.ncbi.nlm.nih.gov/geo/samples/GSM337nnn/GSM337206/suppl/GSM337206.CEL.gz	54675	Reanalyzed by: GSM973080	Reanalyzed by: GSE119087
Individual_5030_NN_sample	GSM337207	Public on Jan 25 2009	Oct 27 2008	Aug 28 2018	RNA	1	skin_tissue	Homo sapiens	normal skin from controls	total RNA	Two biopsies were taken from each patient; one 6mm punch biopsy was obtained from lesional skin of each patient (involved sample) and the other from non-lesional skin (uninvolved sample), taken at least 10 cm away from any active plaque. One biopsy was obtained from each healty control. The non-lesional and control biopsies were taken from the buttocks or upper thighs.	Biopsies were snap-frozen in liquid nitrogen, stored at -80掳C. At processing the biopsy samples were homogenized while still frozen and total RNA isolation was performed using RNeasy kit protocol (Qiagen, Chatsworth, Ca, USA).	biotin	Procedure used standard Affymetrix protocol.	9606	Procedure used standard Affymetrix protocol.	Procedure used standard Affymetrix protocol.	5030.NN	The raw data from 180 microarrays were processed using the Robust Multichip Average (RMA) method. The expression values in the table were after adjustment of RMA expression values (on the log scale) to account for batch and sex effects.	GPL570	Goncalo,,Abecasis	goncalo@umich.edu	Biostatistics	University of Michigan	1420 Washington Heights	Ann Arbor	MI	48105	USA	ftp://ftp.ncbi.nlm.nih.gov/geo/samples/GSM337nnn/GSM337207/suppl/GSM337207.CEL.gz	54675	Reanalyzed by: GSM973081	Reanalyzed by: GSE119087
Individual_5050_NN_sample	GSM337208	Public on Jan 25 2009	Oct 27 2008	Aug 28 2018	RNA	1	skin_tissue	Homo sapiens	normal skin from controls	total RNA	Two biopsies were taken from each patient; one 6mm punch biopsy was obtained from lesional skin of each patient (involved sample) and the other from non-lesional skin (uninvolved sample), taken at least 10 cm away from any active plaque. One biopsy was obtained from each healty control. The non-lesional and control biopsies were taken from the buttocks or upper thighs.	Biopsies were snap-frozen in liquid nitrogen, stored at -80掳C. At processing the biopsy samples were homogenized while still frozen and total RNA isolation was performed using RNeasy kit protocol (Qiagen, Chatsworth, Ca, USA).	biotin	Procedure used standard Affymetrix protocol.	9606	Procedure used standard Affymetrix protocol.	Procedure used standard Affymetrix protocol.	5050.NN	The raw data from 180 microarrays were processed using the Robust Multichip Average (RMA) method. The expression values in the table were after adjustment of RMA expression values (on the log scale) to account for batch and sex effects.	GPL570	Goncalo,,Abecasis	goncalo@umich.edu	Biostatistics	University of Michigan	1420 Washington Heights	Ann Arbor	MI	48105	USA	ftp://ftp.ncbi.nlm.nih.gov/geo/samples/GSM337nnn/GSM337208/suppl/GSM337208.CEL.gz	54675	Reanalyzed by: GSM973082	Reanalyzed by: GSE119087
Individual_5063_NN_sample	GSM337209	Public on Jan 25 2009	Oct 27 2008	Aug 28 2018	RNA	1	skin_tissue	Homo sapiens	normal skin from controls	total RNA	Two biopsies were taken from each patient; one 6mm punch biopsy was obtained from lesional skin of each patient (involved sample) and the other from non-lesional skin (uninvolved sample), taken at least 10 cm away from any active plaque. One biopsy was obtained from each healty control. The non-lesional and control biopsies were taken from the buttocks or upper thighs.	Biopsies were snap-frozen in liquid nitrogen, stored at -80掳C. At processing the biopsy samples were homogenized while still frozen and total RNA isolation was performed using RNeasy kit protocol (Qiagen, Chatsworth, Ca, USA).	biotin	Procedure used standard Affymetrix protocol.	9606	Procedure used standard Affymetrix protocol.	Procedure used standard Affymetrix protocol.	5063.NN	The raw data from 180 microarrays were processed using the Robust Multichip Average (RMA) method. The expression values in the table were after adjustment of RMA expression values (on the log scale) to account for batch and sex effects.	GPL570	Goncalo,,Abecasis	goncalo@umich.edu	Biostatistics	University of Michigan	1420 Washington Heights	Ann Arbor	MI	48105	USA	ftp://ftp.ncbi.nlm.nih.gov/geo/samples/GSM337nnn/GSM337209/suppl/GSM337209.CEL.gz	54675	Reanalyzed by: GSM973083	Reanalyzed by: GSE119087
Individual_5079_NN_sample	GSM337210	Public on Jan 25 2009	Oct 27 2008	Aug 28 2018	RNA	1	skin_tissue	Homo sapiens	normal skin from controls	total RNA	Two biopsies were taken from each patient; one 6mm punch biopsy was obtained from lesional skin of each patient (involved sample) and the other from non-lesional skin (uninvolved sample), taken at least 10 cm away from any active plaque. One biopsy was obtained from each healty control. The non-lesional and control biopsies were taken from the buttocks or upper thighs.	Biopsies were snap-frozen in liquid nitrogen, stored at -80掳C. At processing the biopsy samples were homogenized while still frozen and total RNA isolation was performed using RNeasy kit protocol (Qiagen, Chatsworth, Ca, USA).	biotin	Procedure used standard Affymetrix protocol.	9606	Procedure used standard Affymetrix protocol.	Procedure used standard Affymetrix protocol.	5079.NN	The raw data from 180 microarrays were processed using the Robust Multichip Average (RMA) method. The expression values in the table were after adjustment of RMA expression values (on the log scale) to account for batch and sex effects.	GPL570	Goncalo,,Abecasis	goncalo@umich.edu	Biostatistics	University of Michigan	1420 Washington Heights	Ann Arbor	MI	48105	USA	ftp://ftp.ncbi.nlm.nih.gov/geo/samples/GSM337nnn/GSM337210/suppl/GSM337210.CEL.gz	54675	Reanalyzed by: GSM973084	Reanalyzed by: GSE119087
Individual_5093_NN_sample	GSM337211	Public on Jan 25 2009	Oct 27 2008	Aug 28 2018	RNA	1	skin_tissue	Homo sapiens	normal skin from controls	total RNA	Two biopsies were taken from each patient; one 6mm punch biopsy was obtained from lesional skin of each patient (involved sample) and the other from non-lesional skin (uninvolved sample), taken at least 10 cm away from any active plaque. One biopsy was obtained from each healty control. The non-lesional and control biopsies were taken from the buttocks or upper thighs.	Biopsies were snap-frozen in liquid nitrogen, stored at -80掳C. At processing the biopsy samples were homogenized while still frozen and total RNA isolation was performed using RNeasy kit protocol (Qiagen, Chatsworth, Ca, USA).	biotin	Procedure used standard Affymetrix protocol.	9606	Procedure used standard Affymetrix protocol.	Procedure used standard Affymetrix protocol.	5093.NN	The raw data from 180 microarrays were processed using the Robust Multichip Average (RMA) method. The expression values in the table were after adjustment of RMA expression values (on the log scale) to account for batch and sex effects.	GPL570	Goncalo,,Abecasis	goncalo@umich.edu	Biostatistics	University of Michigan	1420 Washington Heights	Ann Arbor	MI	48105	USA	ftp://ftp.ncbi.nlm.nih.gov/geo/samples/GSM337nnn/GSM337211/suppl/GSM337211.CEL.gz	54675	Reanalyzed by: GSM973085	Reanalyzed by: GSE119087
Individual_5142_NN_sample	GSM337212	Public on Jan 25 2009	Oct 27 2008	Aug 28 2018	RNA	1	skin_tissue	Homo sapiens	normal skin from controls	total RNA	Two biopsies were taken from each patient; one 6mm punch biopsy was obtained from lesional skin of each patient (involved sample) and the other from non-lesional skin (uninvolved sample), taken at least 10 cm away from any active plaque. One biopsy was obtained from each healty control. The non-lesional and control biopsies were taken from the buttocks or upper thighs.	Biopsies were snap-frozen in liquid nitrogen, stored at -80掳C. At processing the biopsy samples were homogenized while still frozen and total RNA isolation was performed using RNeasy kit protocol (Qiagen, Chatsworth, Ca, USA).	biotin	Procedure used standard Affymetrix protocol.	9606	Procedure used standard Affymetrix protocol.	Procedure used standard Affymetrix protocol.	5142.NN	The raw data from 180 microarrays were processed using the Robust Multichip Average (RMA) method. The expression values in the table were after adjustment of RMA expression values (on the log scale) to account for batch and sex effects.	GPL570	Goncalo,,Abecasis	goncalo@umich.edu	Biostatistics	University of Michigan	1420 Washington Heights	Ann Arbor	MI	48105	USA	ftp://ftp.ncbi.nlm.nih.gov/geo/samples/GSM337nnn/GSM337212/suppl/GSM337212.CEL.gz	54675	Reanalyzed by: GSM973086	Reanalyzed by: GSE119087
Individual_5143_NN_sample	GSM337213	Public on Jan 25 2009	Oct 27 2008	Aug 28 2018	RNA	1	skin_tissue	Homo sapiens	normal skin from controls	total RNA	Two biopsies were taken from each patient; one 6mm punch biopsy was obtained from lesional skin of each patient (involved sample) and the other from non-lesional skin (uninvolved sample), taken at least 10 cm away from any active plaque. One biopsy was obtained from each healty control. The non-lesional and control biopsies were taken from the buttocks or upper thighs.	Biopsies were snap-frozen in liquid nitrogen, stored at -80掳C. At processing the biopsy samples were homogenized while still frozen and total RNA isolation was performed using RNeasy kit protocol (Qiagen, Chatsworth, Ca, USA).	biotin	Procedure used standard Affymetrix protocol.	9606	Procedure used standard Affymetrix protocol.	Procedure used standard Affymetrix protocol.	5143.NN	The raw data from 180 microarrays were processed using the Robust Multichip Average (RMA) method. The expression values in the table were after adjustment of RMA expression values (on the log scale) to account for batch and sex effects.	GPL570	Goncalo,,Abecasis	goncalo@umich.edu	Biostatistics	University of Michigan	1420 Washington Heights	Ann Arbor	MI	48105	USA	ftp://ftp.ncbi.nlm.nih.gov/geo/samples/GSM337nnn/GSM337213/suppl/GSM337213.CEL.gz	54675	Reanalyzed by: GSM973087	Reanalyzed by: GSE119087
Individual_5144_NN_sample	GSM337214	Public on Jan 25 2009	Oct 27 2008	Aug 28 2018	RNA	1	skin_tissue	Homo sapiens	normal skin from controls	total RNA	Two biopsies were taken from each patient; one 6mm punch biopsy was obtained from lesional skin of each patient (involved sample) and the other from non-lesional skin (uninvolved sample), taken at least 10 cm away from any active plaque. One biopsy was obtained from each healty control. The non-lesional and control biopsies were taken from the buttocks or upper thighs.	Biopsies were snap-frozen in liquid nitrogen, stored at -80掳C. At processing the biopsy samples were homogenized while still frozen and total RNA isolation was performed using RNeasy kit protocol (Qiagen, Chatsworth, Ca, USA).	biotin	Procedure used standard Affymetrix protocol.	9606	Procedure used standard Affymetrix protocol.	Procedure used standard Affymetrix protocol.	5144.NN	The raw data from 180 microarrays were processed using the Robust Multichip Average (RMA) method. The expression values in the table were after adjustment of RMA expression values (on the log scale) to account for batch and sex effects.	GPL570	Goncalo,,Abecasis	goncalo@umich.edu	Biostatistics	University of Michigan	1420 Washington Heights	Ann Arbor	MI	48105	USA	ftp://ftp.ncbi.nlm.nih.gov/geo/samples/GSM337nnn/GSM337214/suppl/GSM337214.CEL.gz	54675	Reanalyzed by: GSM973088	Reanalyzed by: GSE119087
Individual_5147_NN_sample	GSM337215	Public on Jan 25 2009	Oct 27 2008	Aug 28 2018	RNA	1	skin_tissue	Homo sapiens	normal skin from controls	total RNA	Two biopsies were taken from each patient; one 6mm punch biopsy was obtained from lesional skin of each patient (involved sample) and the other from non-lesional skin (uninvolved sample), taken at least 10 cm away from any active plaque. One biopsy was obtained from each healty control. The non-lesional and control biopsies were taken from the buttocks or upper thighs.	Biopsies were snap-frozen in liquid nitrogen, stored at -80掳C. At processing the biopsy samples were homogenized while still frozen and total RNA isolation was performed using RNeasy kit protocol (Qiagen, Chatsworth, Ca, USA).	biotin	Procedure used standard Affymetrix protocol.	9606	Procedure used standard Affymetrix protocol.	Procedure used standard Affymetrix protocol.	5147.NN	The raw data from 180 microarrays were processed using the Robust Multichip Average (RMA) method. The expression values in the table were after adjustment of RMA expression values (on the log scale) to account for batch and sex effects.	GPL570	Goncalo,,Abecasis	goncalo@umich.edu	Biostatistics	University of Michigan	1420 Washington Heights	Ann Arbor	MI	48105	USA	ftp://ftp.ncbi.nlm.nih.gov/geo/samples/GSM337nnn/GSM337215/suppl/GSM337215.CEL.gz	54675	Reanalyzed by: GSM973089	Reanalyzed by: GSE119087
Individual_999027_NN_sample	GSM337216	Public on Jan 25 2009	Oct 27 2008	Aug 28 2018	RNA	1	skin_tissue	Homo sapiens	normal skin from controls	total RNA	Two biopsies were taken from each patient; one 6mm punch biopsy was obtained from lesional skin of each patient (involved sample) and the other from non-lesional skin (uninvolved sample), taken at least 10 cm away from any active plaque. One biopsy was obtained from each healty control. The non-lesional and control biopsies were taken from the buttocks or upper thighs.	Biopsies were snap-frozen in liquid nitrogen, stored at -80掳C. At processing the biopsy samples were homogenized while still frozen and total RNA isolation was performed using RNeasy kit protocol (Qiagen, Chatsworth, Ca, USA).	biotin	Procedure used standard Affymetrix protocol.	9606	Procedure used standard Affymetrix protocol.	Procedure used standard Affymetrix protocol.	999027.NN	The raw data from 180 microarrays were processed using the Robust Multichip Average (RMA) method. The expression values in the table were after adjustment of RMA expression values (on the log scale) to account for batch and sex effects.	GPL570	Goncalo,,Abecasis	goncalo@umich.edu	Biostatistics	University of Michigan	1420 Washington Heights	Ann Arbor	MI	48105	USA	ftp://ftp.ncbi.nlm.nih.gov/geo/samples/GSM337nnn/GSM337216/suppl/GSM337216.CEL.gz	54675	Reanalyzed by: GSM973090	Reanalyzed by: GSE119087
Individual_4382_NN_sample	GSM337217	Public on Jan 25 2009	Oct 27 2008	Aug 28 2018	RNA	1	skin_tissue	Homo sapiens	normal skin from controls	total RNA	Two biopsies were taken from each patient; one 6mm punch biopsy was obtained from lesional skin of each patient (involved sample) and the other from non-lesional skin (uninvolved sample), taken at least 10 cm away from any active plaque. One biopsy was obtained from each healty control. The non-lesional and control biopsies were taken from the buttocks or upper thighs.	Biopsies were snap-frozen in liquid nitrogen, stored at -80掳C. At processing the biopsy samples were homogenized while still frozen and total RNA isolation was performed using RNeasy kit protocol (Qiagen, Chatsworth, Ca, USA).	biotin	Procedure used standard Affymetrix protocol.	9606	Procedure used standard Affymetrix protocol.	Procedure used standard Affymetrix protocol.	4382.NN	The raw data from 180 microarrays were processed using the Robust Multichip Average (RMA) method. The expression values in the table were after adjustment of RMA expression values (on the log scale) to account for batch and sex effects.	GPL570	Goncalo,,Abecasis	goncalo@umich.edu	Biostatistics	University of Michigan	1420 Washington Heights	Ann Arbor	MI	48105	USA	ftp://ftp.ncbi.nlm.nih.gov/geo/samples/GSM337nnn/GSM337217/suppl/GSM337217.CEL.gz	54675	Reanalyzed by: GSM973091	Reanalyzed by: GSE119087
Individual_4391_NN_sample	GSM337218	Public on Jan 25 2009	Oct 27 2008	Aug 28 2018	RNA	1	skin_tissue	Homo sapiens	normal skin from controls	total RNA	Two biopsies were taken from each patient; one 6mm punch biopsy was obtained from lesional skin of each patient (involved sample) and the other from non-lesional skin (uninvolved sample), taken at least 10 cm away from any active plaque. One biopsy was obtained from each healty control. The non-lesional and control biopsies were taken from the buttocks or upper thighs.	Biopsies were snap-frozen in liquid nitrogen, stored at -80掳C. At processing the biopsy samples were homogenized while still frozen and total RNA isolation was performed using RNeasy kit protocol (Qiagen, Chatsworth, Ca, USA).	biotin	Procedure used standard Affymetrix protocol.	9606	Procedure used standard Affymetrix protocol.	Procedure used standard Affymetrix protocol.	4391.NN	The raw data from 180 microarrays were processed using the Robust Multichip Average (RMA) method. The expression values in the table were after adjustment of RMA expression values (on the log scale) to account for batch and sex effects.	GPL570	Goncalo,,Abecasis	goncalo@umich.edu	Biostatistics	University of Michigan	1420 Washington Heights	Ann Arbor	MI	48105	USA	ftp://ftp.ncbi.nlm.nih.gov/geo/samples/GSM337nnn/GSM337218/suppl/GSM337218.CEL.gz	54675	Reanalyzed by: GSM973092	Reanalyzed by: GSE119087
Individual_4626_NN_sample	GSM337219	Public on Jan 25 2009	Oct 27 2008	Aug 28 2018	RNA	1	skin_tissue	Homo sapiens	normal skin from controls	total RNA	Two biopsies were taken from each patient; one 6mm punch biopsy was obtained from lesional skin of each patient (involved sample) and the other from non-lesional skin (uninvolved sample), taken at least 10 cm away from any active plaque. One biopsy was obtained from each healty control. The non-lesional and control biopsies were taken from the buttocks or upper thighs.	Biopsies were snap-frozen in liquid nitrogen, stored at -80掳C. At processing the biopsy samples were homogenized while still frozen and total RNA isolation was performed using RNeasy kit protocol (Qiagen, Chatsworth, Ca, USA).	biotin	Procedure used standard Affymetrix protocol.	9606	Procedure used standard Affymetrix protocol.	Procedure used standard Affymetrix protocol.	4626.NN	The raw data from 180 microarrays were processed using the Robust Multichip Average (RMA) method. The expression values in the table were after adjustment of RMA expression values (on the log scale) to account for batch and sex effects.	GPL570	Goncalo,,Abecasis	goncalo@umich.edu	Biostatistics	University of Michigan	1420 Washington Heights	Ann Arbor	MI	48105	USA	ftp://ftp.ncbi.nlm.nih.gov/geo/samples/GSM337nnn/GSM337219/suppl/GSM337219.CEL.gz	54675	Reanalyzed by: GSM973093	Reanalyzed by: GSE119087
Individual_4992_NN_sample	GSM337220	Public on Jan 25 2009	Oct 27 2008	Aug 28 2018	RNA	1	skin_tissue	Homo sapiens	normal skin from controls	total RNA	Two biopsies were taken from each patient; one 6mm punch biopsy was obtained from lesional skin of each patient (involved sample) and the other from non-lesional skin (uninvolved sample), taken at least 10 cm away from any active plaque. One biopsy was obtained from each healty control. The non-lesional and control biopsies were taken from the buttocks or upper thighs.	Biopsies were snap-frozen in liquid nitrogen, stored at -80掳C. At processing the biopsy samples were homogenized while still frozen and total RNA isolation was performed using RNeasy kit protocol (Qiagen, Chatsworth, Ca, USA).	biotin	Procedure used standard Affymetrix protocol.	9606	Procedure used standard Affymetrix protocol.	Procedure used standard Affymetrix protocol.	4992.NN	The raw data from 180 microarrays were processed using the Robust Multichip Average (RMA) method. The expression values in the table were after adjustment of RMA expression values (on the log scale) to account for batch and sex effects.	GPL570	Goncalo,,Abecasis	goncalo@umich.edu	Biostatistics	University of Michigan	1420 Washington Heights	Ann Arbor	MI	48105	USA	ftp://ftp.ncbi.nlm.nih.gov/geo/samples/GSM337nnn/GSM337220/suppl/GSM337220.CEL.gz	54675	Reanalyzed by: GSM973094	Reanalyzed by: GSE119087
Individual_5008_NN_sample	GSM337221	Public on Jan 25 2009	Oct 27 2008	Aug 28 2018	RNA	1	skin_tissue	Homo sapiens	normal skin from controls	total RNA	Two biopsies were taken from each patient; one 6mm punch biopsy was obtained from lesional skin of each patient (involved sample) and the other from non-lesional skin (uninvolved sample), taken at least 10 cm away from any active plaque. One biopsy was obtained from each healty control. The non-lesional and control biopsies were taken from the buttocks or upper thighs.	Biopsies were snap-frozen in liquid nitrogen, stored at -80掳C. At processing the biopsy samples were homogenized while still frozen and total RNA isolation was performed using RNeasy kit protocol (Qiagen, Chatsworth, Ca, USA).	biotin	Procedure used standard Affymetrix protocol.	9606	Procedure used standard Affymetrix protocol.	Procedure used standard Affymetrix protocol.	5008.NN	The raw data from 180 microarrays were processed using the Robust Multichip Average (RMA) method. The expression values in the table were after adjustment of RMA expression values (on the log scale) to account for batch and sex effects.	GPL570	Goncalo,,Abecasis	goncalo@umich.edu	Biostatistics	University of Michigan	1420 Washington Heights	Ann Arbor	MI	48105	USA	ftp://ftp.ncbi.nlm.nih.gov/geo/samples/GSM337nnn/GSM337221/suppl/GSM337221.CEL.gz	54675	Reanalyzed by: GSM973095	Reanalyzed by: GSE119087
Individual_5023_NN_sample	GSM337222	Public on Jan 25 2009	Oct 27 2008	Aug 28 2018	RNA	1	skin_tissue	Homo sapiens	normal skin from controls	total RNA	Two biopsies were taken from each patient; one 6mm punch biopsy was obtained from lesional skin of each patient (involved sample) and the other from non-lesional skin (uninvolved sample), taken at least 10 cm away from any active plaque. One biopsy was obtained from each healty control. The non-lesional and control biopsies were taken from the buttocks or upper thighs.	Biopsies were snap-frozen in liquid nitrogen, stored at -80掳C. At processing the biopsy samples were homogenized while still frozen and total RNA isolation was performed using RNeasy kit protocol (Qiagen, Chatsworth, Ca, USA).	biotin	Procedure used standard Affymetrix protocol.	9606	Procedure used standard Affymetrix protocol.	Procedure used standard Affymetrix protocol.	5023.NN	The raw data from 180 microarrays were processed using the Robust Multichip Average (RMA) method. The expression values in the table were after adjustment of RMA expression values (on the log scale) to account for batch and sex effects.	GPL570	Goncalo,,Abecasis	goncalo@umich.edu	Biostatistics	University of Michigan	1420 Washington Heights	Ann Arbor	MI	48105	USA	ftp://ftp.ncbi.nlm.nih.gov/geo/samples/GSM337nnn/GSM337222/suppl/GSM337222.CEL.gz	54675	Reanalyzed by: GSM973096	Reanalyzed by: GSE119087
Individual_5223_NN_sample	GSM337223	Public on Jan 25 2009	Oct 27 2008	Aug 28 2018	RNA	1	skin_tissue	Homo sapiens	normal skin from controls	total RNA	Two biopsies were taken from each patient; one 6mm punch biopsy was obtained from lesional skin of each patient (involved sample) and the other from non-lesional skin (uninvolved sample), taken at least 10 cm away from any active plaque. One biopsy was obtained from each healty control. The non-lesional and control biopsies were taken from the buttocks or upper thighs.	Biopsies were snap-frozen in liquid nitrogen, stored at -80掳C. At processing the biopsy samples were homogenized while still frozen and total RNA isolation was performed using RNeasy kit protocol (Qiagen, Chatsworth, Ca, USA).	biotin	Procedure used standard Affymetrix protocol.	9606	Procedure used standard Affymetrix protocol.	Procedure used standard Affymetrix protocol.	5223.NN	The raw data from 180 microarrays were processed using the Robust Multichip Average (RMA) method. The expression values in the table were after adjustment of RMA expression values (on the log scale) to account for batch and sex effects.	GPL570	Goncalo,,Abecasis	goncalo@umich.edu	Biostatistics	University of Michigan	1420 Washington Heights	Ann Arbor	MI	48105	USA	ftp://ftp.ncbi.nlm.nih.gov/geo/samples/GSM337nnn/GSM337223/suppl/GSM337223.CEL.gz	54675	Reanalyzed by: GSM973097	Reanalyzed by: GSE119087
Individual_5243_NN_sample	GSM337224	Public on Jan 25 2009	Oct 27 2008	Aug 28 2018	RNA	1	skin_tissue	Homo sapiens	normal skin from controls	total RNA	Two biopsies were taken from each patient; one 6mm punch biopsy was obtained from lesional skin of each patient (involved sample) and the other from non-lesional skin (uninvolved sample), taken at least 10 cm away from any active plaque. One biopsy was obtained from each healty control. The non-lesional and control biopsies were taken from the buttocks or upper thighs.	Biopsies were snap-frozen in liquid nitrogen, stored at -80掳C. At processing the biopsy samples were homogenized while still frozen and total RNA isolation was performed using RNeasy kit protocol (Qiagen, Chatsworth, Ca, USA).	biotin	Procedure used standard Affymetrix protocol.	9606	Procedure used standard Affymetrix protocol.	Procedure used standard Affymetrix protocol.	5243.NN	The raw data from 180 microarrays were processed using the Robust Multichip Average (RMA) method. The expression values in the table were after adjustment of RMA expression values (on the log scale) to account for batch and sex effects.	GPL570	Goncalo,,Abecasis	goncalo@umich.edu	Biostatistics	University of Michigan	1420 Washington Heights	Ann Arbor	MI	48105	USA	ftp://ftp.ncbi.nlm.nih.gov/geo/samples/GSM337nnn/GSM337224/suppl/GSM337224.CEL.gz	54675	Reanalyzed by: GSM973098	Reanalyzed by: GSE119087
Individual_5247_NN_sample	GSM337225	Public on Jan 25 2009	Oct 27 2008	Aug 28 2018	RNA	1	skin_tissue	Homo sapiens	normal skin from controls	total RNA	Two biopsies were taken from each patient; one 6mm punch biopsy was obtained from lesional skin of each patient (involved sample) and the other from non-lesional skin (uninvolved sample), taken at least 10 cm away from any active plaque. One biopsy was obtained from each healty control. The non-lesional and control biopsies were taken from the buttocks or upper thighs.	Biopsies were snap-frozen in liquid nitrogen, stored at -80掳C. At processing the biopsy samples were homogenized while still frozen and total RNA isolation was performed using RNeasy kit protocol (Qiagen, Chatsworth, Ca, USA).	biotin	Procedure used standard Affymetrix protocol.	9606	Procedure used standard Affymetrix protocol.	Procedure used standard Affymetrix protocol.	5247.NN	The raw data from 180 microarrays were processed using the Robust Multichip Average (RMA) method. The expression values in the table were after adjustment of RMA expression values (on the log scale) to account for batch and sex effects.	GPL570	Goncalo,,Abecasis	goncalo@umich.edu	Biostatistics	University of Michigan	1420 Washington Heights	Ann Arbor	MI	48105	USA	ftp://ftp.ncbi.nlm.nih.gov/geo/samples/GSM337nnn/GSM337225/suppl/GSM337225.CEL.gz	54675	Reanalyzed by: GSM973099	Reanalyzed by: GSE119087
Individual_5248_NN_sample	GSM337226	Public on Jan 25 2009	Oct 27 2008	Aug 28 2018	RNA	1	skin_tissue	Homo sapiens	normal skin from controls	total RNA	Two biopsies were taken from each patient; one 6mm punch biopsy was obtained from lesional skin of each patient (involved sample) and the other from non-lesional skin (uninvolved sample), taken at least 10 cm away from any active plaque. One biopsy was obtained from each healty control. The non-lesional and control biopsies were taken from the buttocks or upper thighs.	Biopsies were snap-frozen in liquid nitrogen, stored at -80掳C. At processing the biopsy samples were homogenized while still frozen and total RNA isolation was performed using RNeasy kit protocol (Qiagen, Chatsworth, Ca, USA).	biotin	Procedure used standard Affymetrix protocol.	9606	Procedure used standard Affymetrix protocol.	Procedure used standard Affymetrix protocol.	5248.NN	The raw data from 180 microarrays were processed using the Robust Multichip Average (RMA) method. The expression values in the table were after adjustment of RMA expression values (on the log scale) to account for batch and sex effects.	GPL570	Goncalo,,Abecasis	goncalo@umich.edu	Biostatistics	University of Michigan	1420 Washington Heights	Ann Arbor	MI	48105	USA	ftp://ftp.ncbi.nlm.nih.gov/geo/samples/GSM337nnn/GSM337226/suppl/GSM337226.CEL.gz	54675	Reanalyzed by: GSM973100	Reanalyzed by: GSE119087
Individual_5256_NN_sample	GSM337227	Public on Jan 25 2009	Oct 27 2008	Aug 28 2018	RNA	1	skin_tissue	Homo sapiens	normal skin from controls	total RNA	Two biopsies were taken from each patient; one 6mm punch biopsy was obtained from lesional skin of each patient (involved sample) and the other from non-lesional skin (uninvolved sample), taken at least 10 cm away from any active plaque. One biopsy was obtained from each healty control. The non-lesional and control biopsies were taken from the buttocks or upper thighs.	Biopsies were snap-frozen in liquid nitrogen, stored at -80掳C. At processing the biopsy samples were homogenized while still frozen and total RNA isolation was performed using RNeasy kit protocol (Qiagen, Chatsworth, Ca, USA).	biotin	Procedure used standard Affymetrix protocol.	9606	Procedure used standard Affymetrix protocol.	Procedure used standard Affymetrix protocol.	5256.NN	The raw data from 180 microarrays were processed using the Robust Multichip Average (RMA) method. The expression values in the table were after adjustment of RMA expression values (on the log scale) to account for batch and sex effects.	GPL570	Goncalo,,Abecasis	goncalo@umich.edu	Biostatistics	University of Michigan	1420 Washington Heights	Ann Arbor	MI	48105	USA	ftp://ftp.ncbi.nlm.nih.gov/geo/samples/GSM337nnn/GSM337227/suppl/GSM337227.CEL.gz	54675	Reanalyzed by: GSM973101	Reanalyzed by: GSE119087
Individual_5257_NN_sample	GSM337228	Public on Jan 25 2009	Oct 27 2008	Aug 28 2018	RNA	1	skin_tissue	Homo sapiens	normal skin from controls	total RNA	Two biopsies were taken from each patient; one 6mm punch biopsy was obtained from lesional skin of each patient (involved sample) and the other from non-lesional skin (uninvolved sample), taken at least 10 cm away from any active plaque. One biopsy was obtained from each healty control. The non-lesional and control biopsies were taken from the buttocks or upper thighs.	Biopsies were snap-frozen in liquid nitrogen, stored at -80掳C. At processing the biopsy samples were homogenized while still frozen and total RNA isolation was performed using RNeasy kit protocol (Qiagen, Chatsworth, Ca, USA).	biotin	Procedure used standard Affymetrix protocol.	9606	Procedure used standard Affymetrix protocol.	Procedure used standard Affymetrix protocol.	5257.NN	The raw data from 180 microarrays were processed using the Robust Multichip Average (RMA) method. The expression values in the table were after adjustment of RMA expression values (on the log scale) to account for batch and sex effects.	GPL570	Goncalo,,Abecasis	goncalo@umich.edu	Biostatistics	University of Michigan	1420 Washington Heights	Ann Arbor	MI	48105	USA	ftp://ftp.ncbi.nlm.nih.gov/geo/samples/GSM337nnn/GSM337228/suppl/GSM337228.CEL.gz	54675	Reanalyzed by: GSM973102	Reanalyzed by: GSE119087
Individual_5281_NN_sample	GSM337229	Public on Jan 25 2009	Oct 27 2008	Aug 28 2018	RNA	1	skin_tissue	Homo sapiens	normal skin from controls	total RNA	Two biopsies were taken from each patient; one 6mm punch biopsy was obtained from lesional skin of each patient (involved sample) and the other from non-lesional skin (uninvolved sample), taken at least 10 cm away from any active plaque. One biopsy was obtained from each healty control. The non-lesional and control biopsies were taken from the buttocks or upper thighs.	Biopsies were snap-frozen in liquid nitrogen, stored at -80掳C. At processing the biopsy samples were homogenized while still frozen and total RNA isolation was performed using RNeasy kit protocol (Qiagen, Chatsworth, Ca, USA).	biotin	Procedure used standard Affymetrix protocol.	9606	Procedure used standard Affymetrix protocol.	Procedure used standard Affymetrix protocol.	5281.NN	The raw data from 180 microarrays were processed using the Robust Multichip Average (RMA) method. The expression values in the table were after adjustment of RMA expression values (on the log scale) to account for batch and sex effects.	GPL570	Goncalo,,Abecasis	goncalo@umich.edu	Biostatistics	University of Michigan	1420 Washington Heights	Ann Arbor	MI	48105	USA	ftp://ftp.ncbi.nlm.nih.gov/geo/samples/GSM337nnn/GSM337229/suppl/GSM337229.CEL.gz	54675	Reanalyzed by: GSM973103	Reanalyzed by: GSE119087
Individual_5292_NN_sample	GSM337230	Public on Jan 25 2009	Oct 27 2008	Aug 28 2018	RNA	1	skin_tissue	Homo sapiens	normal skin from controls	total RNA	Two biopsies were taken from each patient; one 6mm punch biopsy was obtained from lesional skin of each patient (involved sample) and the other from non-lesional skin (uninvolved sample), taken at least 10 cm away from any active plaque. One biopsy was obtained from each healty control. The non-lesional and control biopsies were taken from the buttocks or upper thighs.	Biopsies were snap-frozen in liquid nitrogen, stored at -80掳C. At processing the biopsy samples were homogenized while still frozen and total RNA isolation was performed using RNeasy kit protocol (Qiagen, Chatsworth, Ca, USA).	biotin	Procedure used standard Affymetrix protocol.	9606	Procedure used standard Affymetrix protocol.	Procedure used standard Affymetrix protocol.	5292.NN	The raw data from 180 microarrays were processed using the Robust Multichip Average (RMA) method. The expression values in the table were after adjustment of RMA expression values (on the log scale) to account for batch and sex effects.	GPL570	Goncalo,,Abecasis	goncalo@umich.edu	Biostatistics	University of Michigan	1420 Washington Heights	Ann Arbor	MI	48105	USA	ftp://ftp.ncbi.nlm.nih.gov/geo/samples/GSM337nnn/GSM337230/suppl/GSM337230.CEL.gz	54675	Reanalyzed by: GSM973104	Reanalyzed by: GSE119087
Individual_5293_NN_sample	GSM337231	Public on Jan 25 2009	Oct 27 2008	Aug 28 2018	RNA	1	skin_tissue	Homo sapiens	normal skin from controls	total RNA	Two biopsies were taken from each patient; one 6mm punch biopsy was obtained from lesional skin of each patient (involved sample) and the other from non-lesional skin (uninvolved sample), taken at least 10 cm away from any active plaque. One biopsy was obtained from each healty control. The non-lesional and control biopsies were taken from the buttocks or upper thighs.	Biopsies were snap-frozen in liquid nitrogen, stored at -80掳C. At processing the biopsy samples were homogenized while still frozen and total RNA isolation was performed using RNeasy kit protocol (Qiagen, Chatsworth, Ca, USA).	biotin	Procedure used standard Affymetrix protocol.	9606	Procedure used standard Affymetrix protocol.	Procedure used standard Affymetrix protocol.	5293.NN	The raw data from 180 microarrays were processed using the Robust Multichip Average (RMA) method. The expression values in the table were after adjustment of RMA expression values (on the log scale) to account for batch and sex effects.	GPL570	Goncalo,,Abecasis	goncalo@umich.edu	Biostatistics	University of Michigan	1420 Washington Heights	Ann Arbor	MI	48105	USA	ftp://ftp.ncbi.nlm.nih.gov/geo/samples/GSM337nnn/GSM337231/suppl/GSM337231.CEL.gz	54675	Reanalyzed by: GSM973105	Reanalyzed by: GSE119087
Individual_5295_NN_sample	GSM337232	Public on Jan 25 2009	Oct 27 2008	Aug 28 2018	RNA	1	skin_tissue	Homo sapiens	normal skin from controls	total RNA	Two biopsies were taken from each patient; one 6mm punch biopsy was obtained from lesional skin of each patient (involved sample) and the other from non-lesional skin (uninvolved sample), taken at least 10 cm away from any active plaque. One biopsy was obtained from each healty control. The non-lesional and control biopsies were taken from the buttocks or upper thighs.	Biopsies were snap-frozen in liquid nitrogen, stored at -80掳C. At processing the biopsy samples were homogenized while still frozen and total RNA isolation was performed using RNeasy kit protocol (Qiagen, Chatsworth, Ca, USA).	biotin	Procedure used standard Affymetrix protocol.	9606	Procedure used standard Affymetrix protocol.	Procedure used standard Affymetrix protocol.	5295.NN	The raw data from 180 microarrays were processed using the Robust Multichip Average (RMA) method. The expression values in the table were after adjustment of RMA expression values (on the log scale) to account for batch and sex effects.	GPL570	Goncalo,,Abecasis	goncalo@umich.edu	Biostatistics	University of Michigan	1420 Washington Heights	Ann Arbor	MI	48105	USA	ftp://ftp.ncbi.nlm.nih.gov/geo/samples/GSM337nnn/GSM337232/suppl/GSM337232.CEL.gz	54675	Reanalyzed by: GSM973106	Reanalyzed by: GSE119087
Individual_5305_NN_sample	GSM337233	Public on Jan 25 2009	Oct 27 2008	Aug 28 2018	RNA	1	skin_tissue	Homo sapiens	normal skin from controls	total RNA	Two biopsies were taken from each patient; one 6mm punch biopsy was obtained from lesional skin of each patient (involved sample) and the other from non-lesional skin (uninvolved sample), taken at least 10 cm away from any active plaque. One biopsy was obtained from each healty control. The non-lesional and control biopsies were taken from the buttocks or upper thighs.	Biopsies were snap-frozen in liquid nitrogen, stored at -80掳C. At processing the biopsy samples were homogenized while still frozen and total RNA isolation was performed using RNeasy kit protocol (Qiagen, Chatsworth, Ca, USA).	biotin	Procedure used standard Affymetrix protocol.	9606	Procedure used standard Affymetrix protocol.	Procedure used standard Affymetrix protocol.	5305.NN	The raw data from 180 microarrays were processed using the Robust Multichip Average (RMA) method. The expression values in the table were after adjustment of RMA expression values (on the log scale) to account for batch and sex effects.	GPL570	Goncalo,,Abecasis	goncalo@umich.edu	Biostatistics	University of Michigan	1420 Washington Heights	Ann Arbor	MI	48105	USA	ftp://ftp.ncbi.nlm.nih.gov/geo/samples/GSM337nnn/GSM337233/suppl/GSM337233.CEL.gz	54675	Reanalyzed by: GSM973107	Reanalyzed by: GSE119087
Individual_5324_NN_sample	GSM337234	Public on Jan 25 2009	Oct 27 2008	Aug 28 2018	RNA	1	skin_tissue	Homo sapiens	normal skin from controls	total RNA	Two biopsies were taken from each patient; one 6mm punch biopsy was obtained from lesional skin of each patient (involved sample) and the other from non-lesional skin (uninvolved sample), taken at least 10 cm away from any active plaque. One biopsy was obtained from each healty control. The non-lesional and control biopsies were taken from the buttocks or upper thighs.	Biopsies were snap-frozen in liquid nitrogen, stored at -80掳C. At processing the biopsy samples were homogenized while still frozen and total RNA isolation was performed using RNeasy kit protocol (Qiagen, Chatsworth, Ca, USA).	biotin	Procedure used standard Affymetrix protocol.	9606	Procedure used standard Affymetrix protocol.	Procedure used standard Affymetrix protocol.	5324.NN	The raw data from 180 microarrays were processed using the Robust Multichip Average (RMA) method. The expression values in the table were after adjustment of RMA expression values (on the log scale) to account for batch and sex effects.	GPL570	Goncalo,,Abecasis	goncalo@umich.edu	Biostatistics	University of Michigan	1420 Washington Heights	Ann Arbor	MI	48105	USA	ftp://ftp.ncbi.nlm.nih.gov/geo/samples/GSM337nnn/GSM337234/suppl/GSM337234.CEL.gz	54675	Reanalyzed by: GSM973108	Reanalyzed by: GSE119087
Individual_5346_NN_sample	GSM337235	Public on Jan 25 2009	Oct 27 2008	Aug 28 2018	RNA	1	skin_tissue	Homo sapiens	normal skin from controls	total RNA	Two biopsies were taken from each patient; one 6mm punch biopsy was obtained from lesional skin of each patient (involved sample) and the other from non-lesional skin (uninvolved sample), taken at least 10 cm away from any active plaque. One biopsy was obtained from each healty control. The non-lesional and control biopsies were taken from the buttocks or upper thighs.	Biopsies were snap-frozen in liquid nitrogen, stored at -80掳C. At processing the biopsy samples were homogenized while still frozen and total RNA isolation was performed using RNeasy kit protocol (Qiagen, Chatsworth, Ca, USA).	biotin	Procedure used standard Affymetrix protocol.	9606	Procedure used standard Affymetrix protocol.	Procedure used standard Affymetrix protocol.	5346.NN	The raw data from 180 microarrays were processed using the Robust Multichip Average (RMA) method. The expression values in the table were after adjustment of RMA expression values (on the log scale) to account for batch and sex effects.	GPL570	Goncalo,,Abecasis	goncalo@umich.edu	Biostatistics	University of Michigan	1420 Washington Heights	Ann Arbor	MI	48105	USA	ftp://ftp.ncbi.nlm.nih.gov/geo/samples/GSM337nnn/GSM337235/suppl/GSM337235.CEL.gz	54675	Reanalyzed by: GSM973109	Reanalyzed by: GSE119087
Individual_4124_NN_sample	GSM337236	Public on Jan 25 2009	Oct 27 2008	Aug 28 2018	RNA	1	skin_tissue	Homo sapiens	normal skin from controls	total RNA	Two biopsies were taken from each patient; one 6mm punch biopsy was obtained from lesional skin of each patient (involved sample) and the other from non-lesional skin (uninvolved sample), taken at least 10 cm away from any active plaque. One biopsy was obtained from each healty control. The non-lesional and control biopsies were taken from the buttocks or upper thighs.	Biopsies were snap-frozen in liquid nitrogen, stored at -80掳C. At processing the biopsy samples were homogenized while still frozen and total RNA isolation was performed using RNeasy kit protocol (Qiagen, Chatsworth, Ca, USA).	biotin	Procedure used standard Affymetrix protocol.	9606	Procedure used standard Affymetrix protocol.	Procedure used standard Affymetrix protocol.	4124.NN	The raw data from 180 microarrays were processed using the Robust Multichip Average (RMA) method. The expression values in the table were after adjustment of RMA expression values (on the log scale) to account for batch and sex effects.	GPL570	Goncalo,,Abecasis	goncalo@umich.edu	Biostatistics	University of Michigan	1420 Washington Heights	Ann Arbor	MI	48105	USA	ftp://ftp.ncbi.nlm.nih.gov/geo/samples/GSM337nnn/GSM337236/suppl/GSM337236.CEL.gz	54675	Reanalyzed by: GSM973110	Reanalyzed by: GSE119087
Individual_4378_NN_sample	GSM337237	Public on Jan 25 2009	Oct 27 2008	Aug 28 2018	RNA	1	skin_tissue	Homo sapiens	normal skin from controls	total RNA	Two biopsies were taken from each patient; one 6mm punch biopsy was obtained from lesional skin of each patient (involved sample) and the other from non-lesional skin (uninvolved sample), taken at least 10 cm away from any active plaque. One biopsy was obtained from each healty control. The non-lesional and control biopsies were taken from the buttocks or upper thighs.	Biopsies were snap-frozen in liquid nitrogen, stored at -80掳C. At processing the biopsy samples were homogenized while still frozen and total RNA isolation was performed using RNeasy kit protocol (Qiagen, Chatsworth, Ca, USA).	biotin	Procedure used standard Affymetrix protocol.	9606	Procedure used standard Affymetrix protocol.	Procedure used standard Affymetrix protocol.	4378.NN	The raw data from 180 microarrays were processed using the Robust Multichip Average (RMA) method. The expression values in the table were after adjustment of RMA expression values (on the log scale) to account for batch and sex effects.	GPL570	Goncalo,,Abecasis	goncalo@umich.edu	Biostatistics	University of Michigan	1420 Washington Heights	Ann Arbor	MI	48105	USA	ftp://ftp.ncbi.nlm.nih.gov/geo/samples/GSM337nnn/GSM337237/suppl/GSM337237.CEL.gz	54675	Reanalyzed by: GSM973111	Reanalyzed by: GSE119087
Individual_4607_NN_sample	GSM337238	Public on Jan 25 2009	Oct 27 2008	Aug 28 2018	RNA	1	skin_tissue	Homo sapiens	normal skin from controls	total RNA	Two biopsies were taken from each patient; one 6mm punch biopsy was obtained from lesional skin of each patient (involved sample) and the other from non-lesional skin (uninvolved sample), taken at least 10 cm away from any active plaque. One biopsy was obtained from each healty control. The non-lesional and control biopsies were taken from the buttocks or upper thighs.	Biopsies were snap-frozen in liquid nitrogen, stored at -80掳C. At processing the biopsy samples were homogenized while still frozen and total RNA isolation was performed using RNeasy kit protocol (Qiagen, Chatsworth, Ca, USA).	biotin	Procedure used standard Affymetrix protocol.	9606	Procedure used standard Affymetrix protocol.	Procedure used standard Affymetrix protocol.	4607.NN	The raw data from 180 microarrays were processed using the Robust Multichip Average (RMA) method. The expression values in the table were after adjustment of RMA expression values (on the log scale) to account for batch and sex effects.	GPL570	Goncalo,,Abecasis	goncalo@umich.edu	Biostatistics	University of Michigan	1420 Washington Heights	Ann Arbor	MI	48105	USA	ftp://ftp.ncbi.nlm.nih.gov/geo/samples/GSM337nnn/GSM337238/suppl/GSM337238.CEL.gz	54675	Reanalyzed by: GSM973112	Reanalyzed by: GSE119087
Individual_4618_NN_sample	GSM337239	Public on Jan 25 2009	Oct 27 2008	Aug 28 2018	RNA	1	skin_tissue	Homo sapiens	normal skin from controls	total RNA	Two biopsies were taken from each patient; one 6mm punch biopsy was obtained from lesional skin of each patient (involved sample) and the other from non-lesional skin (uninvolved sample), taken at least 10 cm away from any active plaque. One biopsy was obtained from each healty control. The non-lesional and control biopsies were taken from the buttocks or upper thighs.	Biopsies were snap-frozen in liquid nitrogen, stored at -80掳C. At processing the biopsy samples were homogenized while still frozen and total RNA isolation was performed using RNeasy kit protocol (Qiagen, Chatsworth, Ca, USA).	biotin	Procedure used standard Affymetrix protocol.	9606	Procedure used standard Affymetrix protocol.	Procedure used standard Affymetrix protocol.	4618.NN	The raw data from 180 microarrays were processed using the Robust Multichip Average (RMA) method. The expression values in the table were after adjustment of RMA expression values (on the log scale) to account for batch and sex effects.	GPL570	Goncalo,,Abecasis	goncalo@umich.edu	Biostatistics	University of Michigan	1420 Washington Heights	Ann Arbor	MI	48105	USA	ftp://ftp.ncbi.nlm.nih.gov/geo/samples/GSM337nnn/GSM337239/suppl/GSM337239.CEL.gz	54675	Reanalyzed by: GSM973113	Reanalyzed by: GSE119087
Individual_4641_NN_sample	GSM337240	Public on Jan 25 2009	Oct 27 2008	Aug 28 2018	RNA	1	skin_tissue	Homo sapiens	normal skin from controls	total RNA	Two biopsies were taken from each patient; one 6mm punch biopsy was obtained from lesional skin of each patient (involved sample) and the other from non-lesional skin (uninvolved sample), taken at least 10 cm away from any active plaque. One biopsy was obtained from each healty control. The non-lesional and control biopsies were taken from the buttocks or upper thighs.	Biopsies were snap-frozen in liquid nitrogen, stored at -80掳C. At processing the biopsy samples were homogenized while still frozen and total RNA isolation was performed using RNeasy kit protocol (Qiagen, Chatsworth, Ca, USA).	biotin	Procedure used standard Affymetrix protocol.	9606	Procedure used standard Affymetrix protocol.	Procedure used standard Affymetrix protocol.	4641.NN	The raw data from 180 microarrays were processed using the Robust Multichip Average (RMA) method. The expression values in the table were after adjustment of RMA expression values (on the log scale) to account for batch and sex effects.	GPL570	Goncalo,,Abecasis	goncalo@umich.edu	Biostatistics	University of Michigan	1420 Washington Heights	Ann Arbor	MI	48105	USA	ftp://ftp.ncbi.nlm.nih.gov/geo/samples/GSM337nnn/GSM337240/suppl/GSM337240.CEL.gz	54675	Reanalyzed by: GSM973114	Reanalyzed by: GSE119087
Individual_4649_NN_sample	GSM337241	Public on Jan 25 2009	Oct 27 2008	Aug 28 2018	RNA	1	skin_tissue	Homo sapiens	normal skin from controls	total RNA	Two biopsies were taken from each patient; one 6mm punch biopsy was obtained from lesional skin of each patient (involved sample) and the other from non-lesional skin (uninvolved sample), taken at least 10 cm away from any active plaque. One biopsy was obtained from each healty control. The non-lesional and control biopsies were taken from the buttocks or upper thighs.	Biopsies were snap-frozen in liquid nitrogen, stored at -80掳C. At processing the biopsy samples were homogenized while still frozen and total RNA isolation was performed using RNeasy kit protocol (Qiagen, Chatsworth, Ca, USA).	biotin	Procedure used standard Affymetrix protocol.	9606	Procedure used standard Affymetrix protocol.	Procedure used standard Affymetrix protocol.	4649.NN	The raw data from 180 microarrays were processed using the Robust Multichip Average (RMA) method. The expression values in the table were after adjustment of RMA expression values (on the log scale) to account for batch and sex effects.	GPL570	Goncalo,,Abecasis	goncalo@umich.edu	Biostatistics	University of Michigan	1420 Washington Heights	Ann Arbor	MI	48105	USA	ftp://ftp.ncbi.nlm.nih.gov/geo/samples/GSM337nnn/GSM337241/suppl/GSM337241.CEL.gz	54675	Reanalyzed by: GSM973115	Reanalyzed by: GSE119087
Individual_4708_NN_sample	GSM337242	Public on Jan 25 2009	Oct 27 2008	Aug 28 2018	RNA	1	skin_tissue	Homo sapiens	normal skin from controls	total RNA	Two biopsies were taken from each patient; one 6mm punch biopsy was obtained from lesional skin of each patient (involved sample) and the other from non-lesional skin (uninvolved sample), taken at least 10 cm away from any active plaque. One biopsy was obtained from each healty control. The non-lesional and control biopsies were taken from the buttocks or upper thighs.	Biopsies were snap-frozen in liquid nitrogen, stored at -80掳C. At processing the biopsy samples were homogenized while still frozen and total RNA isolation was performed using RNeasy kit protocol (Qiagen, Chatsworth, Ca, USA).	biotin	Procedure used standard Affymetrix protocol.	9606	Procedure used standard Affymetrix protocol.	Procedure used standard Affymetrix protocol.	4708.NN	The raw data from 180 microarrays were processed using the Robust Multichip Average (RMA) method. The expression values in the table were after adjustment of RMA expression values (on the log scale) to account for batch and sex effects.	GPL570	Goncalo,,Abecasis	goncalo@umich.edu	Biostatistics	University of Michigan	1420 Washington Heights	Ann Arbor	MI	48105	USA	ftp://ftp.ncbi.nlm.nih.gov/geo/samples/GSM337nnn/GSM337242/suppl/GSM337242.CEL.gz	54675	Reanalyzed by: GSM973116	Reanalyzed by: GSE119087
Individual_4778_NN_sample	GSM337243	Public on Jan 25 2009	Oct 27 2008	Aug 28 2018	RNA	1	skin_tissue	Homo sapiens	normal skin from controls	total RNA	Two biopsies were taken from each patient; one 6mm punch biopsy was obtained from lesional skin of each patient (involved sample) and the other from non-lesional skin (uninvolved sample), taken at least 10 cm away from any active plaque. One biopsy was obtained from each healty control. The non-lesional and control biopsies were taken from the buttocks or upper thighs.	Biopsies were snap-frozen in liquid nitrogen, stored at -80掳C. At processing the biopsy samples were homogenized while still frozen and total RNA isolation was performed using RNeasy kit protocol (Qiagen, Chatsworth, Ca, USA).	biotin	Procedure used standard Affymetrix protocol.	9606	Procedure used standard Affymetrix protocol.	Procedure used standard Affymetrix protocol.	4778.NN	The raw data from 180 microarrays were processed using the Robust Multichip Average (RMA) method. The expression values in the table were after adjustment of RMA expression values (on the log scale) to account for batch and sex effects.	GPL570	Goncalo,,Abecasis	goncalo@umich.edu	Biostatistics	University of Michigan	1420 Washington Heights	Ann Arbor	MI	48105	USA	ftp://ftp.ncbi.nlm.nih.gov/geo/samples/GSM337nnn/GSM337243/suppl/GSM337243.CEL.gz	54675	Reanalyzed by: GSM973117	Reanalyzed by: GSE119087
Individual_4874_NN_sample	GSM337244	Public on Jan 25 2009	Oct 27 2008	Aug 28 2018	RNA	1	skin_tissue	Homo sapiens	normal skin from controls	total RNA	Two biopsies were taken from each patient; one 6mm punch biopsy was obtained from lesional skin of each patient (involved sample) and the other from non-lesional skin (uninvolved sample), taken at least 10 cm away from any active plaque. One biopsy was obtained from each healty control. The non-lesional and control biopsies were taken from the buttocks or upper thighs.	Biopsies were snap-frozen in liquid nitrogen, stored at -80掳C. At processing the biopsy samples were homogenized while still frozen and total RNA isolation was performed using RNeasy kit protocol (Qiagen, Chatsworth, Ca, USA).	biotin	Procedure used standard Affymetrix protocol.	9606	Procedure used standard Affymetrix protocol.	Procedure used standard Affymetrix protocol.	4874.NN	The raw data from 180 microarrays were processed using the Robust Multichip Average (RMA) method. The expression values in the table were after adjustment of RMA expression values (on the log scale) to account for batch and sex effects.	GPL570	Goncalo,,Abecasis	goncalo@umich.edu	Biostatistics	University of Michigan	1420 Washington Heights	Ann Arbor	MI	48105	USA	ftp://ftp.ncbi.nlm.nih.gov/geo/samples/GSM337nnn/GSM337244/suppl/GSM337244.CEL.gz	54675	Reanalyzed by: GSM973118	Reanalyzed by: GSE119087
Individual_4968_NN_sample	GSM337245	Public on Jan 25 2009	Oct 27 2008	Aug 28 2018	RNA	1	skin_tissue	Homo sapiens	normal skin from controls	total RNA	Two biopsies were taken from each patient; one 6mm punch biopsy was obtained from lesional skin of each patient (involved sample) and the other from non-lesional skin (uninvolved sample), taken at least 10 cm away from any active plaque. One biopsy was obtained from each healty control. The non-lesional and control biopsies were taken from the buttocks or upper thighs.	Biopsies were snap-frozen in liquid nitrogen, stored at -80掳C. At processing the biopsy samples were homogenized while still frozen and total RNA isolation was performed using RNeasy kit protocol (Qiagen, Chatsworth, Ca, USA).	biotin	Procedure used standard Affymetrix protocol.	9606	Procedure used standard Affymetrix protocol.	Procedure used standard Affymetrix protocol.	4968.NN	The raw data from 180 microarrays were processed using the Robust Multichip Average (RMA) method. The expression values in the table were after adjustment of RMA expression values (on the log scale) to account for batch and sex effects.	GPL570	Goncalo,,Abecasis	goncalo@umich.edu	Biostatistics	University of Michigan	1420 Washington Heights	Ann Arbor	MI	48105	USA	ftp://ftp.ncbi.nlm.nih.gov/geo/samples/GSM337nnn/GSM337245/suppl/GSM337245.CEL.gz	54675	Reanalyzed by: GSM973119	Reanalyzed by: GSE119087
Individual_4977_NN_sample	GSM337246	Public on Jan 25 2009	Oct 27 2008	Aug 28 2018	RNA	1	skin_tissue	Homo sapiens	normal skin from controls	total RNA	Two biopsies were taken from each patient; one 6mm punch biopsy was obtained from lesional skin of each patient (involved sample) and the other from non-lesional skin (uninvolved sample), taken at least 10 cm away from any active plaque. One biopsy was obtained from each healty control. The non-lesional and control biopsies were taken from the buttocks or upper thighs.	Biopsies were snap-frozen in liquid nitrogen, stored at -80掳C. At processing the biopsy samples were homogenized while still frozen and total RNA isolation was performed using RNeasy kit protocol (Qiagen, Chatsworth, Ca, USA).	biotin	Procedure used standard Affymetrix protocol.	9606	Procedure used standard Affymetrix protocol.	Procedure used standard Affymetrix protocol.	4977.NN	The raw data from 180 microarrays were processed using the Robust Multichip Average (RMA) method. The expression values in the table were after adjustment of RMA expression values (on the log scale) to account for batch and sex effects.	GPL570	Goncalo,,Abecasis	goncalo@umich.edu	Biostatistics	University of Michigan	1420 Washington Heights	Ann Arbor	MI	48105	USA	ftp://ftp.ncbi.nlm.nih.gov/geo/samples/GSM337nnn/GSM337246/suppl/GSM337246.CEL.gz	54675	Reanalyzed by: GSM973120	Reanalyzed by: GSE119087
Individual_4990_NN_sample	GSM337247	Public on Jan 25 2009	Oct 27 2008	Aug 28 2018	RNA	1	skin_tissue	Homo sapiens	normal skin from controls	total RNA	Two biopsies were taken from each patient; one 6mm punch biopsy was obtained from lesional skin of each patient (involved sample) and the other from non-lesional skin (uninvolved sample), taken at least 10 cm away from any active plaque. One biopsy was obtained from each healty control. The non-lesional and control biopsies were taken from the buttocks or upper thighs.	Biopsies were snap-frozen in liquid nitrogen, stored at -80掳C. At processing the biopsy samples were homogenized while still frozen and total RNA isolation was performed using RNeasy kit protocol (Qiagen, Chatsworth, Ca, USA).	biotin	Procedure used standard Affymetrix protocol.	9606	Procedure used standard Affymetrix protocol.	Procedure used standard Affymetrix protocol.	4990.NN	The raw data from 180 microarrays were processed using the Robust Multichip Average (RMA) method. The expression values in the table were after adjustment of RMA expression values (on the log scale) to account for batch and sex effects.	GPL570	Goncalo,,Abecasis	goncalo@umich.edu	Biostatistics	University of Michigan	1420 Washington Heights	Ann Arbor	MI	48105	USA	ftp://ftp.ncbi.nlm.nih.gov/geo/samples/GSM337nnn/GSM337247/suppl/GSM337247.CEL.gz	54675	Reanalyzed by: GSM973121	Reanalyzed by: GSE119087
Individual_5575_NN_sample	GSM337248	Public on Jan 25 2009	Oct 27 2008	Aug 28 2018	RNA	1	skin_tissue	Homo sapiens	normal skin from controls	total RNA	Two biopsies were taken from each patient; one 6mm punch biopsy was obtained from lesional skin of each patient (involved sample) and the other from non-lesional skin (uninvolved sample), taken at least 10 cm away from any active plaque. One biopsy was obtained from each healty control. The non-lesional and control biopsies were taken from the buttocks or upper thighs.	Biopsies were snap-frozen in liquid nitrogen, stored at -80掳C. At processing the biopsy samples were homogenized while still frozen and total RNA isolation was performed using RNeasy kit protocol (Qiagen, Chatsworth, Ca, USA).	biotin	Procedure used standard Affymetrix protocol.	9606	Procedure used standard Affymetrix protocol.	Procedure used standard Affymetrix protocol.	5575.NN	The raw data from 180 microarrays were processed using the Robust Multichip Average (RMA) method. The expression values in the table were after adjustment of RMA expression values (on the log scale) to account for batch and sex effects.	GPL570	Goncalo,,Abecasis	goncalo@umich.edu	Biostatistics	University of Michigan	1420 Washington Heights	Ann Arbor	MI	48105	USA	ftp://ftp.ncbi.nlm.nih.gov/geo/samples/GSM337nnn/GSM337248/suppl/GSM337248.CEL.gz	54675	Reanalyzed by: GSM973122	Reanalyzed by: GSE119087
Individual_5579_NN_sample	GSM337249	Public on Jan 25 2009	Oct 27 2008	Aug 28 2018	RNA	1	skin_tissue	Homo sapiens	normal skin from controls	total RNA	Two biopsies were taken from each patient; one 6mm punch biopsy was obtained from lesional skin of each patient (involved sample) and the other from non-lesional skin (uninvolved sample), taken at least 10 cm away from any active plaque. One biopsy was obtained from each healty control. The non-lesional and control biopsies were taken from the buttocks or upper thighs.	Biopsies were snap-frozen in liquid nitrogen, stored at -80掳C. At processing the biopsy samples were homogenized while still frozen and total RNA isolation was performed using RNeasy kit protocol (Qiagen, Chatsworth, Ca, USA).	biotin	Procedure used standard Affymetrix protocol.	9606	Procedure used standard Affymetrix protocol.	Procedure used standard Affymetrix protocol.	5579.NN	The raw data from 180 microarrays were processed using the Robust Multichip Average (RMA) method. The expression values in the table were after adjustment of RMA expression values (on the log scale) to account for batch and sex effects.	GPL570	Goncalo,,Abecasis	goncalo@umich.edu	Biostatistics	University of Michigan	1420 Washington Heights	Ann Arbor	MI	48105	USA	ftp://ftp.ncbi.nlm.nih.gov/geo/samples/GSM337nnn/GSM337249/suppl/GSM337249.CEL.gz	54675	Reanalyzed by: GSM973123	Reanalyzed by: GSE119087
Individual_5660_NN_sample	GSM337250	Public on Jan 25 2009	Oct 27 2008	Aug 28 2018	RNA	1	skin_tissue	Homo sapiens	normal skin from controls	total RNA	Two biopsies were taken from each patient; one 6mm punch biopsy was obtained from lesional skin of each patient (involved sample) and the other from non-lesional skin (uninvolved sample), taken at least 10 cm away from any active plaque. One biopsy was obtained from each healty control. The non-lesional and control biopsies were taken from the buttocks or upper thighs.	Biopsies were snap-frozen in liquid nitrogen, stored at -80掳C. At processing the biopsy samples were homogenized while still frozen and total RNA isolation was performed using RNeasy kit protocol (Qiagen, Chatsworth, Ca, USA).	biotin	Procedure used standard Affymetrix protocol.	9606	Procedure used standard Affymetrix protocol.	Procedure used standard Affymetrix protocol.	5660.NN	The raw data from 180 microarrays were processed using the Robust Multichip Average (RMA) method. The expression values in the table were after adjustment of RMA expression values (on the log scale) to account for batch and sex effects.	GPL570	Goncalo,,Abecasis	goncalo@umich.edu	Biostatistics	University of Michigan	1420 Washington Heights	Ann Arbor	MI	48105	USA	ftp://ftp.ncbi.nlm.nih.gov/geo/samples/GSM337nnn/GSM337250/suppl/GSM337250.CEL.gz	54675	Reanalyzed by: GSM973124	Reanalyzed by: GSE119087
Individual_5749_NN_sample	GSM337251	Public on Jan 25 2009	Oct 27 2008	Aug 28 2018	RNA	1	skin_tissue	Homo sapiens	normal skin from controls	total RNA	Two biopsies were taken from each patient; one 6mm punch biopsy was obtained from lesional skin of each patient (involved sample) and the other from non-lesional skin (uninvolved sample), taken at least 10 cm away from any active plaque. One biopsy was obtained from each healty control. The non-lesional and control biopsies were taken from the buttocks or upper thighs.	Biopsies were snap-frozen in liquid nitrogen, stored at -80掳C. At processing the biopsy samples were homogenized while still frozen and total RNA isolation was performed using RNeasy kit protocol (Qiagen, Chatsworth, Ca, USA).	biotin	Procedure used standard Affymetrix protocol.	9606	Procedure used standard Affymetrix protocol.	Procedure used standard Affymetrix protocol.	5749.NN	The raw data from 180 microarrays were processed using the Robust Multichip Average (RMA) method. The expression values in the table were after adjustment of RMA expression values (on the log scale) to account for batch and sex effects.	GPL570	Goncalo,,Abecasis	goncalo@umich.edu	Biostatistics	University of Michigan	1420 Washington Heights	Ann Arbor	MI	48105	USA	ftp://ftp.ncbi.nlm.nih.gov/geo/samples/GSM337nnn/GSM337251/suppl/GSM337251.CEL.gz	54675	Reanalyzed by: GSM973125	Reanalyzed by: GSE119087
Individual_5815_NN_sample	GSM337252	Public on Jan 25 2009	Oct 27 2008	Aug 28 2018	RNA	1	skin_tissue	Homo sapiens	normal skin from controls	total RNA	Two biopsies were taken from each patient; one 6mm punch biopsy was obtained from lesional skin of each patient (involved sample) and the other from non-lesional skin (uninvolved sample), taken at least 10 cm away from any active plaque. One biopsy was obtained from each healty control. The non-lesional and control biopsies were taken from the buttocks or upper thighs.	Biopsies were snap-frozen in liquid nitrogen, stored at -80掳C. At processing the biopsy samples were homogenized while still frozen and total RNA isolation was performed using RNeasy kit protocol (Qiagen, Chatsworth, Ca, USA).	biotin	Procedure used standard Affymetrix protocol.	9606	Procedure used standard Affymetrix protocol.	Procedure used standard Affymetrix protocol.	5815.NN	The raw data from 180 microarrays were processed using the Robust Multichip Average (RMA) method. The expression values in the table were after adjustment of RMA expression values (on the log scale) to account for batch and sex effects.	GPL570	Goncalo,,Abecasis	goncalo@umich.edu	Biostatistics	University of Michigan	1420 Washington Heights	Ann Arbor	MI	48105	USA	ftp://ftp.ncbi.nlm.nih.gov/geo/samples/GSM337nnn/GSM337252/suppl/GSM337252.CEL.gz	54675	Reanalyzed by: GSM973126	Reanalyzed by: GSE119087
Individual_5839_NN_sample	GSM337253	Public on Jan 25 2009	Oct 27 2008	Aug 28 2018	RNA	1	skin_tissue	Homo sapiens	normal skin from controls	total RNA	Two biopsies were taken from each patient; one 6mm punch biopsy was obtained from lesional skin of each patient (involved sample) and the other from non-lesional skin (uninvolved sample), taken at least 10 cm away from any active plaque. One biopsy was obtained from each healty control. The non-lesional and control biopsies were taken from the buttocks or upper thighs.	Biopsies were snap-frozen in liquid nitrogen, stored at -80掳C. At processing the biopsy samples were homogenized while still frozen and total RNA isolation was performed using RNeasy kit protocol (Qiagen, Chatsworth, Ca, USA).	biotin	Procedure used standard Affymetrix protocol.	9606	Procedure used standard Affymetrix protocol.	Procedure used standard Affymetrix protocol.	5839.NN	The raw data from 180 microarrays were processed using the Robust Multichip Average (RMA) method. The expression values in the table were after adjustment of RMA expression values (on the log scale) to account for batch and sex effects.	GPL570	Goncalo,,Abecasis	goncalo@umich.edu	Biostatistics	University of Michigan	1420 Washington Heights	Ann Arbor	MI	48105	USA	ftp://ftp.ncbi.nlm.nih.gov/geo/samples/GSM337nnn/GSM337253/suppl/GSM337253.CEL.gz	54675	Reanalyzed by: GSM973127	Reanalyzed by: GSE119087
Individual_5844_NN_sample	GSM337254	Public on Jan 25 2009	Oct 27 2008	Aug 28 2018	RNA	1	skin_tissue	Homo sapiens	normal skin from controls	total RNA	Two biopsies were taken from each patient; one 6mm punch biopsy was obtained from lesional skin of each patient (involved sample) and the other from non-lesional skin (uninvolved sample), taken at least 10 cm away from any active plaque. One biopsy was obtained from each healty control. The non-lesional and control biopsies were taken from the buttocks or upper thighs.	Biopsies were snap-frozen in liquid nitrogen, stored at -80掳C. At processing the biopsy samples were homogenized while still frozen and total RNA isolation was performed using RNeasy kit protocol (Qiagen, Chatsworth, Ca, USA).	biotin	Procedure used standard Affymetrix protocol.	9606	Procedure used standard Affymetrix protocol.	Procedure used standard Affymetrix protocol.	5844.NN	The raw data from 180 microarrays were processed using the Robust Multichip Average (RMA) method. The expression values in the table were after adjustment of RMA expression values (on the log scale) to account for batch and sex effects.	GPL570	Goncalo,,Abecasis	goncalo@umich.edu	Biostatistics	University of Michigan	1420 Washington Heights	Ann Arbor	MI	48105	USA	ftp://ftp.ncbi.nlm.nih.gov/geo/samples/GSM337nnn/GSM337254/suppl/GSM337254.CEL.gz	54675	Reanalyzed by: GSM973128	Reanalyzed by: GSE119087
Individual_5883_NN_sample	GSM337255	Public on Jan 25 2009	Oct 27 2008	Aug 28 2018	RNA	1	skin_tissue	Homo sapiens	normal skin from controls	total RNA	Two biopsies were taken from each patient; one 6mm punch biopsy was obtained from lesional skin of each patient (involved sample) and the other from non-lesional skin (uninvolved sample), taken at least 10 cm away from any active plaque. One biopsy was obtained from each healty control. The non-lesional and control biopsies were taken from the buttocks or upper thighs.	Biopsies were snap-frozen in liquid nitrogen, stored at -80掳C. At processing the biopsy samples were homogenized while still frozen and total RNA isolation was performed using RNeasy kit protocol (Qiagen, Chatsworth, Ca, USA).	biotin	Procedure used standard Affymetrix protocol.	9606	Procedure used standard Affymetrix protocol.	Procedure used standard Affymetrix protocol.	5883.NN	The raw data from 180 microarrays were processed using the Robust Multichip Average (RMA) method. The expression values in the table were after adjustment of RMA expression values (on the log scale) to account for batch and sex effects.	GPL570	Goncalo,,Abecasis	goncalo@umich.edu	Biostatistics	University of Michigan	1420 Washington Heights	Ann Arbor	MI	48105	USA	ftp://ftp.ncbi.nlm.nih.gov/geo/samples/GSM337nnn/GSM337255/suppl/GSM337255.CEL.gz	54675	Reanalyzed by: GSM973129	Reanalyzed by: GSE119087
Individual_5905_NN_sample	GSM337256	Public on Jan 25 2009	Oct 27 2008	Aug 28 2018	RNA	1	skin_tissue	Homo sapiens	normal skin from controls	total RNA	Two biopsies were taken from each patient; one 6mm punch biopsy was obtained from lesional skin of each patient (involved sample) and the other from non-lesional skin (uninvolved sample), taken at least 10 cm away from any active plaque. One biopsy was obtained from each healty control. The non-lesional and control biopsies were taken from the buttocks or upper thighs.	Biopsies were snap-frozen in liquid nitrogen, stored at -80掳C. At processing the biopsy samples were homogenized while still frozen and total RNA isolation was performed using RNeasy kit protocol (Qiagen, Chatsworth, Ca, USA).	biotin	Procedure used standard Affymetrix protocol.	9606	Procedure used standard Affymetrix protocol.	Procedure used standard Affymetrix protocol.	5905.NN	The raw data from 180 microarrays were processed using the Robust Multichip Average (RMA) method. The expression values in the table were after adjustment of RMA expression values (on the log scale) to account for batch and sex effects.	GPL570	Goncalo,,Abecasis	goncalo@umich.edu	Biostatistics	University of Michigan	1420 Washington Heights	Ann Arbor	MI	48105	USA	ftp://ftp.ncbi.nlm.nih.gov/geo/samples/GSM337nnn/GSM337256/suppl/GSM337256.CEL.gz	54675	Reanalyzed by: GSM973130	Reanalyzed by: GSE119087
Individual_5919_NN_sample	GSM337257	Public on Jan 25 2009	Oct 27 2008	Aug 28 2018	RNA	1	skin_tissue	Homo sapiens	normal skin from controls	total RNA	Two biopsies were taken from each patient; one 6mm punch biopsy was obtained from lesional skin of each patient (involved sample) and the other from non-lesional skin (uninvolved sample), taken at least 10 cm away from any active plaque. One biopsy was obtained from each healty control. The non-lesional and control biopsies were taken from the buttocks or upper thighs.	Biopsies were snap-frozen in liquid nitrogen, stored at -80掳C. At processing the biopsy samples were homogenized while still frozen and total RNA isolation was performed using RNeasy kit protocol (Qiagen, Chatsworth, Ca, USA).	biotin	Procedure used standard Affymetrix protocol.	9606	Procedure used standard Affymetrix protocol.	Procedure used standard Affymetrix protocol.	5919.NN	The raw data from 180 microarrays were processed using the Robust Multichip Average (RMA) method. The expression values in the table were after adjustment of RMA expression values (on the log scale) to account for batch and sex effects.	GPL570	Goncalo,,Abecasis	goncalo@umich.edu	Biostatistics	University of Michigan	1420 Washington Heights	Ann Arbor	MI	48105	USA	ftp://ftp.ncbi.nlm.nih.gov/geo/samples/GSM337nnn/GSM337257/suppl/GSM337257.CEL.gz	54675	Reanalyzed by: GSM973131	Reanalyzed by: GSE119087
Individual_5935_NN_sample	GSM337258	Public on Jan 25 2009	Oct 27 2008	Aug 28 2018	RNA	1	skin_tissue	Homo sapiens	normal skin from controls	total RNA	Two biopsies were taken from each patient; one 6mm punch biopsy was obtained from lesional skin of each patient (involved sample) and the other from non-lesional skin (uninvolved sample), taken at least 10 cm away from any active plaque. One biopsy was obtained from each healty control. The non-lesional and control biopsies were taken from the buttocks or upper thighs.	Biopsies were snap-frozen in liquid nitrogen, stored at -80掳C. At processing the biopsy samples were homogenized while still frozen and total RNA isolation was performed using RNeasy kit protocol (Qiagen, Chatsworth, Ca, USA).	biotin	Procedure used standard Affymetrix protocol.	9606	Procedure used standard Affymetrix protocol.	Procedure used standard Affymetrix protocol.	5935.NN	The raw data from 180 microarrays were processed using the Robust Multichip Average (RMA) method. The expression values in the table were after adjustment of RMA expression values (on the log scale) to account for batch and sex effects.	GPL570	Goncalo,,Abecasis	goncalo@umich.edu	Biostatistics	University of Michigan	1420 Washington Heights	Ann Arbor	MI	48105	USA	ftp://ftp.ncbi.nlm.nih.gov/geo/samples/GSM337nnn/GSM337258/suppl/GSM337258.CEL.gz	54675	Reanalyzed by: GSM973132	Reanalyzed by: GSE119087
Individual_5936_NN_sample	GSM337259	Public on Jan 25 2009	Oct 27 2008	Aug 28 2018	RNA	1	skin_tissue	Homo sapiens	normal skin from controls	total RNA	Two biopsies were taken from each patient; one 6mm punch biopsy was obtained from lesional skin of each patient (involved sample) and the other from non-lesional skin (uninvolved sample), taken at least 10 cm away from any active plaque. One biopsy was obtained from each healty control. The non-lesional and control biopsies were taken from the buttocks or upper thighs.	Biopsies were snap-frozen in liquid nitrogen, stored at -80掳C. At processing the biopsy samples were homogenized while still frozen and total RNA isolation was performed using RNeasy kit protocol (Qiagen, Chatsworth, Ca, USA).	biotin	Procedure used standard Affymetrix protocol.	9606	Procedure used standard Affymetrix protocol.	Procedure used standard Affymetrix protocol.	5936.NN	The raw data from 180 microarrays were processed using the Robust Multichip Average (RMA) method. The expression values in the table were after adjustment of RMA expression values (on the log scale) to account for batch and sex effects.	GPL570	Goncalo,,Abecasis	goncalo@umich.edu	Biostatistics	University of Michigan	1420 Washington Heights	Ann Arbor	MI	48105	USA	ftp://ftp.ncbi.nlm.nih.gov/geo/samples/GSM337nnn/GSM337259/suppl/GSM337259.CEL.gz	54675	Reanalyzed by: GSM973133	Reanalyzed by: GSE119087
Individual_5942_NN_sample	GSM337260	Public on Jan 25 2009	Oct 27 2008	Aug 28 2018	RNA	1	skin_tissue	Homo sapiens	normal skin from controls	total RNA	Two biopsies were taken from each patient; one 6mm punch biopsy was obtained from lesional skin of each patient (involved sample) and the other from non-lesional skin (uninvolved sample), taken at least 10 cm away from any active plaque. One biopsy was obtained from each healty control. The non-lesional and control biopsies were taken from the buttocks or upper thighs.	Biopsies were snap-frozen in liquid nitrogen, stored at -80掳C. At processing the biopsy samples were homogenized while still frozen and total RNA isolation was performed using RNeasy kit protocol (Qiagen, Chatsworth, Ca, USA).	biotin	Procedure used standard Affymetrix protocol.	9606	Procedure used standard Affymetrix protocol.	Procedure used standard Affymetrix protocol.	5942.NN	The raw data from 180 microarrays were processed using the Robust Multichip Average (RMA) method. The expression values in the table were after adjustment of RMA expression values (on the log scale) to account for batch and sex effects.	GPL570	Goncalo,,Abecasis	goncalo@umich.edu	Biostatistics	University of Michigan	1420 Washington Heights	Ann Arbor	MI	48105	USA	ftp://ftp.ncbi.nlm.nih.gov/geo/samples/GSM337nnn/GSM337260/suppl/GSM337260.CEL.gz	54675	Reanalyzed by: GSM973134	Reanalyzed by: GSE119087
Individual_582_PN_sample	GSM337261	Public on Jan 25 2009	Oct 27 2008	Aug 28 2018	RNA	1	skin_tissue	Homo sapiens	uninvolved skin from cases	total RNA	Two biopsies were taken from each patient; one 6mm punch biopsy was obtained from lesional skin of each patient (involved sample) and the other from non-lesional skin (uninvolved sample), taken at least 10 cm away from any active plaque. One biopsy was obtained from each healty control. The non-lesional and control biopsies were taken from the buttocks or upper thighs.	Biopsies were snap-frozen in liquid nitrogen, stored at -80掳C. At processing the biopsy samples were homogenized while still frozen and total RNA isolation was performed using RNeasy kit protocol (Qiagen, Chatsworth, Ca, USA).	biotin	Procedure used standard Affymetrix protocol.	9606	Procedure used standard Affymetrix protocol.	Procedure used standard Affymetrix protocol.	582.PN	The raw data from 180 microarrays were processed using the Robust Multichip Average (RMA) method. The expression values in the table were after adjustment of RMA expression values (on the log scale) to account for batch and sex effects.	GPL570	Goncalo,,Abecasis	goncalo@umich.edu	Biostatistics	University of Michigan	1420 Washington Heights	Ann Arbor	MI	48105	USA	ftp://ftp.ncbi.nlm.nih.gov/geo/samples/GSM337nnn/GSM337261/suppl/GSM337261.CEL.gz	54675	Reanalyzed by: GSE119087
Individual_649_PN_sample	GSM337262	Public on Jan 25 2009	Oct 27 2008	Aug 28 2018	RNA	1	skin_tissue	Homo sapiens	uninvolved skin from cases	total RNA	Two biopsies were taken from each patient; one 6mm punch biopsy was obtained from lesional skin of each patient (involved sample) and the other from non-lesional skin (uninvolved sample), taken at least 10 cm away from any active plaque. One biopsy was obtained from each healty control. The non-lesional and control biopsies were taken from the buttocks or upper thighs.	Biopsies were snap-frozen in liquid nitrogen, stored at -80掳C. At processing the biopsy samples were homogenized while still frozen and total RNA isolation was performed using RNeasy kit protocol (Qiagen, Chatsworth, Ca, USA).	biotin	Procedure used standard Affymetrix protocol.	9606	Procedure used standard Affymetrix protocol.	Procedure used standard Affymetrix protocol.	649.PN	The raw data from 180 microarrays were processed using the Robust Multichip Average (RMA) method. The expression values in the table were after adjustment of RMA expression values (on the log scale) to account for batch and sex effects.	GPL570	Goncalo,,Abecasis	goncalo@umich.edu	Biostatistics	University of Michigan	1420 Washington Heights	Ann Arbor	MI	48105	USA	ftp://ftp.ncbi.nlm.nih.gov/geo/samples/GSM337nnn/GSM337262/suppl/GSM337262.CEL.gz	54675	Reanalyzed by: GSE119087
Individual_3059_PN_sample	GSM337263	Public on Jan 25 2009	Oct 27 2008	Aug 28 2018	RNA	1	skin_tissue	Homo sapiens	uninvolved skin from cases	total RNA	Two biopsies were taken from each patient; one 6mm punch biopsy was obtained from lesional skin of each patient (involved sample) and the other from non-lesional skin (uninvolved sample), taken at least 10 cm away from any active plaque. One biopsy was obtained from each healty control. The non-lesional and control biopsies were taken from the buttocks or upper thighs.	Biopsies were snap-frozen in liquid nitrogen, stored at -80掳C. At processing the biopsy samples were homogenized while still frozen and total RNA isolation was performed using RNeasy kit protocol (Qiagen, Chatsworth, Ca, USA).	biotin	Procedure used standard Affymetrix protocol.	9606	Procedure used standard Affymetrix protocol.	Procedure used standard Affymetrix protocol.	3059.PN	The raw data from 180 microarrays were processed using the Robust Multichip Average (RMA) method. The expression values in the table were after adjustment of RMA expression values (on the log scale) to account for batch and sex effects.	GPL570	Goncalo,,Abecasis	goncalo@umich.edu	Biostatistics	University of Michigan	1420 Washington Heights	Ann Arbor	MI	48105	USA	ftp://ftp.ncbi.nlm.nih.gov/geo/samples/GSM337nnn/GSM337263/suppl/GSM337263.CEL.gz	54675	Reanalyzed by: GSE119087
Individual_4136_PN_sample	GSM337264	Public on Jan 25 2009	Oct 27 2008	Aug 28 2018	RNA	1	skin_tissue	Homo sapiens	uninvolved skin from cases	total RNA	Two biopsies were taken from each patient; one 6mm punch biopsy was obtained from lesional skin of each patient (involved sample) and the other from non-lesional skin (uninvolved sample), taken at least 10 cm away from any active plaque. One biopsy was obtained from each healty control. The non-lesional and control biopsies were taken from the buttocks or upper thighs.	Biopsies were snap-frozen in liquid nitrogen, stored at -80掳C. At processing the biopsy samples were homogenized while still frozen and total RNA isolation was performed using RNeasy kit protocol (Qiagen, Chatsworth, Ca, USA).	biotin	Procedure used standard Affymetrix protocol.	9606	Procedure used standard Affymetrix protocol.	Procedure used standard Affymetrix protocol.	4136.PN	The raw data from 180 microarrays were processed using the Robust Multichip Average (RMA) method. The expression values in the table were after adjustment of RMA expression values (on the log scale) to account for batch and sex effects.	GPL570	Goncalo,,Abecasis	goncalo@umich.edu	Biostatistics	University of Michigan	1420 Washington Heights	Ann Arbor	MI	48105	USA	ftp://ftp.ncbi.nlm.nih.gov/geo/samples/GSM337nnn/GSM337264/suppl/GSM337264.CEL.gz	54675	Reanalyzed by: GSE119087
Individual_4162_PN_sample	GSM337265	Public on Jan 25 2009	Oct 27 2008	Aug 28 2018	RNA	1	skin_tissue	Homo sapiens	uninvolved skin from cases	total RNA	Two biopsies were taken from each patient; one 6mm punch biopsy was obtained from lesional skin of each patient (involved sample) and the other from non-lesional skin (uninvolved sample), taken at least 10 cm away from any active plaque. One biopsy was obtained from each healty control. The non-lesional and control biopsies were taken from the buttocks or upper thighs.	Biopsies were snap-frozen in liquid nitrogen, stored at -80掳C. At processing the biopsy samples were homogenized while still frozen and total RNA isolation was performed using RNeasy kit protocol (Qiagen, Chatsworth, Ca, USA).	biotin	Procedure used standard Affymetrix protocol.	9606	Procedure used standard Affymetrix protocol.	Procedure used standard Affymetrix protocol.	4162.PN	The raw data from 180 microarrays were processed using the Robust Multichip Average (RMA) method. The expression values in the table were after adjustment of RMA expression values (on the log scale) to account for batch and sex effects.	GPL570	Goncalo,,Abecasis	goncalo@umich.edu	Biostatistics	University of Michigan	1420 Washington Heights	Ann Arbor	MI	48105	USA	ftp://ftp.ncbi.nlm.nih.gov/geo/samples/GSM337nnn/GSM337265/suppl/GSM337265.CEL.gz	54675	Reanalyzed by: GSE119087
Individual_4164_PN_sample	GSM337266	Public on Jan 25 2009	Oct 27 2008	Aug 28 2018	RNA	1	skin_tissue	Homo sapiens	uninvolved skin from cases	total RNA	Two biopsies were taken from each patient; one 6mm punch biopsy was obtained from lesional skin of each patient (involved sample) and the other from non-lesional skin (uninvolved sample), taken at least 10 cm away from any active plaque. One biopsy was obtained from each healty control. The non-lesional and control biopsies were taken from the buttocks or upper thighs.	Biopsies were snap-frozen in liquid nitrogen, stored at -80掳C. At processing the biopsy samples were homogenized while still frozen and total RNA isolation was performed using RNeasy kit protocol (Qiagen, Chatsworth, Ca, USA).	biotin	Procedure used standard Affymetrix protocol.	9606	Procedure used standard Affymetrix protocol.	Procedure used standard Affymetrix protocol.	4164.PN	The raw data from 180 microarrays were processed using the Robust Multichip Average (RMA) method. The expression values in the table were after adjustment of RMA expression values (on the log scale) to account for batch and sex effects.	GPL570	Goncalo,,Abecasis	goncalo@umich.edu	Biostatistics	University of Michigan	1420 Washington Heights	Ann Arbor	MI	48105	USA	ftp://ftp.ncbi.nlm.nih.gov/geo/samples/GSM337nnn/GSM337266/suppl/GSM337266.CEL.gz	54675	Reanalyzed by: GSE119087
Individual_4165_PN_sample	GSM337267	Public on Jan 25 2009	Oct 27 2008	Aug 28 2018	RNA	1	skin_tissue	Homo sapiens	uninvolved skin from cases	total RNA	Two biopsies were taken from each patient; one 6mm punch biopsy was obtained from lesional skin of each patient (involved sample) and the other from non-lesional skin (uninvolved sample), taken at least 10 cm away from any active plaque. One biopsy was obtained from each healty control. The non-lesional and control biopsies were taken from the buttocks or upper thighs.	Biopsies were snap-frozen in liquid nitrogen, stored at -80掳C. At processing the biopsy samples were homogenized while still frozen and total RNA isolation was performed using RNeasy kit protocol (Qiagen, Chatsworth, Ca, USA).	biotin	Procedure used standard Affymetrix protocol.	9606	Procedure used standard Affymetrix protocol.	Procedure used standard Affymetrix protocol.	4165.PN	The raw data from 180 microarrays were processed using the Robust Multichip Average (RMA) method. The expression values in the table were after adjustment of RMA expression values (on the log scale) to account for batch and sex effects.	GPL570	Goncalo,,Abecasis	goncalo@umich.edu	Biostatistics	University of Michigan	1420 Washington Heights	Ann Arbor	MI	48105	USA	ftp://ftp.ncbi.nlm.nih.gov/geo/samples/GSM337nnn/GSM337267/suppl/GSM337267.CEL.gz	54675	Reanalyzed by: GSE119087
Individual_4177_PN_sample	GSM337268	Public on Jan 25 2009	Oct 27 2008	Aug 28 2018	RNA	1	skin_tissue	Homo sapiens	uninvolved skin from cases	total RNA	Two biopsies were taken from each patient; one 6mm punch biopsy was obtained from lesional skin of each patient (involved sample) and the other from non-lesional skin (uninvolved sample), taken at least 10 cm away from any active plaque. One biopsy was obtained from each healty control. The non-lesional and control biopsies were taken from the buttocks or upper thighs.	Biopsies were snap-frozen in liquid nitrogen, stored at -80掳C. At processing the biopsy samples were homogenized while still frozen and total RNA isolation was performed using RNeasy kit protocol (Qiagen, Chatsworth, Ca, USA).	biotin	Procedure used standard Affymetrix protocol.	9606	Procedure used standard Affymetrix protocol.	Procedure used standard Affymetrix protocol.	4177.PN	The raw data from 180 microarrays were processed using the Robust Multichip Average (RMA) method. The expression values in the table were after adjustment of RMA expression values (on the log scale) to account for batch and sex effects.	GPL570	Goncalo,,Abecasis	goncalo@umich.edu	Biostatistics	University of Michigan	1420 Washington Heights	Ann Arbor	MI	48105	USA	ftp://ftp.ncbi.nlm.nih.gov/geo/samples/GSM337nnn/GSM337268/suppl/GSM337268.CEL.gz	54675	Reanalyzed by: GSE119087
Individual_4216_PN_sample	GSM337269	Public on Jan 25 2009	Oct 27 2008	Aug 28 2018	RNA	1	skin_tissue	Homo sapiens	uninvolved skin from cases	total RNA	Two biopsies were taken from each patient; one 6mm punch biopsy was obtained from lesional skin of each patient (involved sample) and the other from non-lesional skin (uninvolved sample), taken at least 10 cm away from any active plaque. One biopsy was obtained from each healty control. The non-lesional and control biopsies were taken from the buttocks or upper thighs.	Biopsies were snap-frozen in liquid nitrogen, stored at -80掳C. At processing the biopsy samples were homogenized while still frozen and total RNA isolation was performed using RNeasy kit protocol (Qiagen, Chatsworth, Ca, USA).	biotin	Procedure used standard Affymetrix protocol.	9606	Procedure used standard Affymetrix protocol.	Procedure used standard Affymetrix protocol.	4216.PN	The raw data from 180 microarrays were processed using the Robust Multichip Average (RMA) method. The expression values in the table were after adjustment of RMA expression values (on the log scale) to account for batch and sex effects.	GPL570	Goncalo,,Abecasis	goncalo@umich.edu	Biostatistics	University of Michigan	1420 Washington Heights	Ann Arbor	MI	48105	USA	ftp://ftp.ncbi.nlm.nih.gov/geo/samples/GSM337nnn/GSM337269/suppl/GSM337269.CEL.gz	54675	Reanalyzed by: GSE119087
Individual_4247_PN_sample	GSM337270	Public on Jan 25 2009	Oct 27 2008	Aug 28 2018	RNA	1	skin_tissue	Homo sapiens	uninvolved skin from cases	total RNA	Two biopsies were taken from each patient; one 6mm punch biopsy was obtained from lesional skin of each patient (involved sample) and the other from non-lesional skin (uninvolved sample), taken at least 10 cm away from any active plaque. One biopsy was obtained from each healty control. The non-lesional and control biopsies were taken from the buttocks or upper thighs.	Biopsies were snap-frozen in liquid nitrogen, stored at -80掳C. At processing the biopsy samples were homogenized while still frozen and total RNA isolation was performed using RNeasy kit protocol (Qiagen, Chatsworth, Ca, USA).	biotin	Procedure used standard Affymetrix protocol.	9606	Procedure used standard Affymetrix protocol.	Procedure used standard Affymetrix protocol.	4247.PN	The raw data from 180 microarrays were processed using the Robust Multichip Average (RMA) method. The expression values in the table were after adjustment of RMA expression values (on the log scale) to account for batch and sex effects.	GPL570	Goncalo,,Abecasis	goncalo@umich.edu	Biostatistics	University of Michigan	1420 Washington Heights	Ann Arbor	MI	48105	USA	ftp://ftp.ncbi.nlm.nih.gov/geo/samples/GSM337nnn/GSM337270/suppl/GSM337270.CEL.gz	54675	Reanalyzed by: GSE119087
Individual_4269_PN_sample	GSM337271	Public on Jan 25 2009	Oct 27 2008	Aug 28 2018	RNA	1	skin_tissue	Homo sapiens	uninvolved skin from cases	total RNA	Two biopsies were taken from each patient; one 6mm punch biopsy was obtained from lesional skin of each patient (involved sample) and the other from non-lesional skin (uninvolved sample), taken at least 10 cm away from any active plaque. One biopsy was obtained from each healty control. The non-lesional and control biopsies were taken from the buttocks or upper thighs.	Biopsies were snap-frozen in liquid nitrogen, stored at -80掳C. At processing the biopsy samples were homogenized while still frozen and total RNA isolation was performed using RNeasy kit protocol (Qiagen, Chatsworth, Ca, USA).	biotin	Procedure used standard Affymetrix protocol.	9606	Procedure used standard Affymetrix protocol.	Procedure used standard Affymetrix protocol.	4269.PN	The raw data from 180 microarrays were processed using the Robust Multichip Average (RMA) method. The expression values in the table were after adjustment of RMA expression values (on the log scale) to account for batch and sex effects.	GPL570	Goncalo,,Abecasis	goncalo@umich.edu	Biostatistics	University of Michigan	1420 Washington Heights	Ann Arbor	MI	48105	USA	ftp://ftp.ncbi.nlm.nih.gov/geo/samples/GSM337nnn/GSM337271/suppl/GSM337271.CEL.gz	54675	Reanalyzed by: GSE119087
Individual_4298_PN_sample	GSM337272	Public on Jan 25 2009	Oct 27 2008	Aug 28 2018	RNA	1	skin_tissue	Homo sapiens	uninvolved skin from cases	total RNA	Two biopsies were taken from each patient; one 6mm punch biopsy was obtained from lesional skin of each patient (involved sample) and the other from non-lesional skin (uninvolved sample), taken at least 10 cm away from any active plaque. One biopsy was obtained from each healty control. The non-lesional and control biopsies were taken from the buttocks or upper thighs.	Biopsies were snap-frozen in liquid nitrogen, stored at -80掳C. At processing the biopsy samples were homogenized while still frozen and total RNA isolation was performed using RNeasy kit protocol (Qiagen, Chatsworth, Ca, USA).	biotin	Procedure used standard Affymetrix protocol.	9606	Procedure used standard Affymetrix protocol.	Procedure used standard Affymetrix protocol.	4298.PN	The raw data from 180 microarrays were processed using the Robust Multichip Average (RMA) method. The expression values in the table were after adjustment of RMA expression values (on the log scale) to account for batch and sex effects.	GPL570	Goncalo,,Abecasis	goncalo@umich.edu	Biostatistics	University of Michigan	1420 Washington Heights	Ann Arbor	MI	48105	USA	ftp://ftp.ncbi.nlm.nih.gov/geo/samples/GSM337nnn/GSM337272/suppl/GSM337272.CEL.gz	54675	Reanalyzed by: GSE119087
Individual_4339_PN_sample	GSM337273	Public on Jan 25 2009	Oct 27 2008	Aug 28 2018	RNA	1	skin_tissue	Homo sapiens	uninvolved skin from cases	total RNA	Two biopsies were taken from each patient; one 6mm punch biopsy was obtained from lesional skin of each patient (involved sample) and the other from non-lesional skin (uninvolved sample), taken at least 10 cm away from any active plaque. One biopsy was obtained from each healty control. The non-lesional and control biopsies were taken from the buttocks or upper thighs.	Biopsies were snap-frozen in liquid nitrogen, stored at -80掳C. At processing the biopsy samples were homogenized while still frozen and total RNA isolation was performed using RNeasy kit protocol (Qiagen, Chatsworth, Ca, USA).	biotin	Procedure used standard Affymetrix protocol.	9606	Procedure used standard Affymetrix protocol.	Procedure used standard Affymetrix protocol.	4339.PN	The raw data from 180 microarrays were processed using the Robust Multichip Average (RMA) method. The expression values in the table were after adjustment of RMA expression values (on the log scale) to account for batch and sex effects.	GPL570	Goncalo,,Abecasis	goncalo@umich.edu	Biostatistics	University of Michigan	1420 Washington Heights	Ann Arbor	MI	48105	USA	ftp://ftp.ncbi.nlm.nih.gov/geo/samples/GSM337nnn/GSM337273/suppl/GSM337273.CEL.gz	54675	Reanalyzed by: GSE119087
Individual_4362_PN_sample	GSM337274	Public on Jan 25 2009	Oct 27 2008	Aug 28 2018	RNA	1	skin_tissue	Homo sapiens	uninvolved skin from cases	total RNA	Two biopsies were taken from each patient; one 6mm punch biopsy was obtained from lesional skin of each patient (involved sample) and the other from non-lesional skin (uninvolved sample), taken at least 10 cm away from any active plaque. One biopsy was obtained from each healty control. The non-lesional and control biopsies were taken from the buttocks or upper thighs.	Biopsies were snap-frozen in liquid nitrogen, stored at -80掳C. At processing the biopsy samples were homogenized while still frozen and total RNA isolation was performed using RNeasy kit protocol (Qiagen, Chatsworth, Ca, USA).	biotin	Procedure used standard Affymetrix protocol.	9606	Procedure used standard Affymetrix protocol.	Procedure used standard Affymetrix protocol.	4362.PN	The raw data from 180 microarrays were processed using the Robust Multichip Average (RMA) method. The expression values in the table were after adjustment of RMA expression values (on the log scale) to account for batch and sex effects.	GPL570	Goncalo,,Abecasis	goncalo@umich.edu	Biostatistics	University of Michigan	1420 Washington Heights	Ann Arbor	MI	48105	USA	ftp://ftp.ncbi.nlm.nih.gov/geo/samples/GSM337nnn/GSM337274/suppl/GSM337274.CEL.gz	54675	Reanalyzed by: GSE119087
Individual_4397_PN_sample	GSM337275	Public on Jan 25 2009	Oct 27 2008	Aug 28 2018	RNA	1	skin_tissue	Homo sapiens	uninvolved skin from cases	total RNA	Two biopsies were taken from each patient; one 6mm punch biopsy was obtained from lesional skin of each patient (involved sample) and the other from non-lesional skin (uninvolved sample), taken at least 10 cm away from any active plaque. One biopsy was obtained from each healty control. The non-lesional and control biopsies were taken from the buttocks or upper thighs.	Biopsies were snap-frozen in liquid nitrogen, stored at -80掳C. At processing the biopsy samples were homogenized while still frozen and total RNA isolation was performed using RNeasy kit protocol (Qiagen, Chatsworth, Ca, USA).	biotin	Procedure used standard Affymetrix protocol.	9606	Procedure used standard Affymetrix protocol.	Procedure used standard Affymetrix protocol.	4397.PN	The raw data from 180 microarrays were processed using the Robust Multichip Average (RMA) method. The expression values in the table were after adjustment of RMA expression values (on the log scale) to account for batch and sex effects.	GPL570	Goncalo,,Abecasis	goncalo@umich.edu	Biostatistics	University of Michigan	1420 Washington Heights	Ann Arbor	MI	48105	USA	ftp://ftp.ncbi.nlm.nih.gov/geo/samples/GSM337nnn/GSM337275/suppl/GSM337275.CEL.gz	54675	Reanalyzed by: GSE119087
Individual_4426_PN_sample	GSM337276	Public on Jan 25 2009	Oct 27 2008	Aug 28 2018	RNA	1	skin_tissue	Homo sapiens	uninvolved skin from cases	total RNA	Two biopsies were taken from each patient; one 6mm punch biopsy was obtained from lesional skin of each patient (involved sample) and the other from non-lesional skin (uninvolved sample), taken at least 10 cm away from any active plaque. One biopsy was obtained from each healty control. The non-lesional and control biopsies were taken from the buttocks or upper thighs.	Biopsies were snap-frozen in liquid nitrogen, stored at -80掳C. At processing the biopsy samples were homogenized while still frozen and total RNA isolation was performed using RNeasy kit protocol (Qiagen, Chatsworth, Ca, USA).	biotin	Procedure used standard Affymetrix protocol.	9606	Procedure used standard Affymetrix protocol.	Procedure used standard Affymetrix protocol.	4426.PN	The raw data from 180 microarrays were processed using the Robust Multichip Average (RMA) method. The expression values in the table were after adjustment of RMA expression values (on the log scale) to account for batch and sex effects.	GPL570	Goncalo,,Abecasis	goncalo@umich.edu	Biostatistics	University of Michigan	1420 Washington Heights	Ann Arbor	MI	48105	USA	ftp://ftp.ncbi.nlm.nih.gov/geo/samples/GSM337nnn/GSM337276/suppl/GSM337276.CEL.gz	54675	Reanalyzed by: GSE119087
Individual_4505_PN_sample	GSM337277	Public on Jan 25 2009	Oct 27 2008	Aug 28 2018	RNA	1	skin_tissue	Homo sapiens	uninvolved skin from cases	total RNA	Two biopsies were taken from each patient; one 6mm punch biopsy was obtained from lesional skin of each patient (involved sample) and the other from non-lesional skin (uninvolved sample), taken at least 10 cm away from any active plaque. One biopsy was obtained from each healty control. The non-lesional and control biopsies were taken from the buttocks or upper thighs.	Biopsies were snap-frozen in liquid nitrogen, stored at -80掳C. At processing the biopsy samples were homogenized while still frozen and total RNA isolation was performed using RNeasy kit protocol (Qiagen, Chatsworth, Ca, USA).	biotin	Procedure used standard Affymetrix protocol.	9606	Procedure used standard Affymetrix protocol.	Procedure used standard Affymetrix protocol.	4505.PN	The raw data from 180 microarrays were processed using the Robust Multichip Average (RMA) method. The expression values in the table were after adjustment of RMA expression values (on the log scale) to account for batch and sex effects.	GPL570	Goncalo,,Abecasis	goncalo@umich.edu	Biostatistics	University of Michigan	1420 Washington Heights	Ann Arbor	MI	48105	USA	ftp://ftp.ncbi.nlm.nih.gov/geo/samples/GSM337nnn/GSM337277/suppl/GSM337277.CEL.gz	54675	Reanalyzed by: GSE119087
Individual_4697_PN_sample	GSM337278	Public on Jan 25 2009	Oct 27 2008	Aug 28 2018	RNA	1	skin_tissue	Homo sapiens	uninvolved skin from cases	total RNA	Two biopsies were taken from each patient; one 6mm punch biopsy was obtained from lesional skin of each patient (involved sample) and the other from non-lesional skin (uninvolved sample), taken at least 10 cm away from any active plaque. One biopsy was obtained from each healty control. The non-lesional and control biopsies were taken from the buttocks or upper thighs.	Biopsies were snap-frozen in liquid nitrogen, stored at -80掳C. At processing the biopsy samples were homogenized while still frozen and total RNA isolation was performed using RNeasy kit protocol (Qiagen, Chatsworth, Ca, USA).	biotin	Procedure used standard Affymetrix protocol.	9606	Procedure used standard Affymetrix protocol.	Procedure used standard Affymetrix protocol.	4697.PN	The raw data from 180 microarrays were processed using the Robust Multichip Average (RMA) method. The expression values in the table were after adjustment of RMA expression values (on the log scale) to account for batch and sex effects.	GPL570	Goncalo,,Abecasis	goncalo@umich.edu	Biostatistics	University of Michigan	1420 Washington Heights	Ann Arbor	MI	48105	USA	ftp://ftp.ncbi.nlm.nih.gov/geo/samples/GSM337nnn/GSM337278/suppl/GSM337278.CEL.gz	54675	Reanalyzed by: GSE119087
Individual_4934_PN_sample	GSM337279	Public on Jan 25 2009	Oct 27 2008	Aug 28 2018	RNA	1	skin_tissue	Homo sapiens	uninvolved skin from cases	total RNA	Two biopsies were taken from each patient; one 6mm punch biopsy was obtained from lesional skin of each patient (involved sample) and the other from non-lesional skin (uninvolved sample), taken at least 10 cm away from any active plaque. One biopsy was obtained from each healty control. The non-lesional and control biopsies were taken from the buttocks or upper thighs.	Biopsies were snap-frozen in liquid nitrogen, stored at -80掳C. At processing the biopsy samples were homogenized while still frozen and total RNA isolation was performed using RNeasy kit protocol (Qiagen, Chatsworth, Ca, USA).	biotin	Procedure used standard Affymetrix protocol.	9606	Procedure used standard Affymetrix protocol.	Procedure used standard Affymetrix protocol.	4934.PN	The raw data from 180 microarrays were processed using the Robust Multichip Average (RMA) method. The expression values in the table were after adjustment of RMA expression values (on the log scale) to account for batch and sex effects.	GPL570	Goncalo,,Abecasis	goncalo@umich.edu	Biostatistics	University of Michigan	1420 Washington Heights	Ann Arbor	MI	48105	USA	ftp://ftp.ncbi.nlm.nih.gov/geo/samples/GSM337nnn/GSM337279/suppl/GSM337279.CEL.gz	54675	Reanalyzed by: GSE119087
Individual_5242_PN_sample	GSM337280	Public on Jan 25 2009	Oct 27 2008	Aug 28 2018	RNA	1	skin_tissue	Homo sapiens	uninvolved skin from cases	total RNA	Two biopsies were taken from each patient; one 6mm punch biopsy was obtained from lesional skin of each patient (involved sample) and the other from non-lesional skin (uninvolved sample), taken at least 10 cm away from any active plaque. One biopsy was obtained from each healty control. The non-lesional and control biopsies were taken from the buttocks or upper thighs.	Biopsies were snap-frozen in liquid nitrogen, stored at -80掳C. At processing the biopsy samples were homogenized while still frozen and total RNA isolation was performed using RNeasy kit protocol (Qiagen, Chatsworth, Ca, USA).	biotin	Procedure used standard Affymetrix protocol.	9606	Procedure used standard Affymetrix protocol.	Procedure used standard Affymetrix protocol.	5242.PN	The raw data from 180 microarrays were processed using the Robust Multichip Average (RMA) method. The expression values in the table were after adjustment of RMA expression values (on the log scale) to account for batch and sex effects.	GPL570	Goncalo,,Abecasis	goncalo@umich.edu	Biostatistics	University of Michigan	1420 Washington Heights	Ann Arbor	MI	48105	USA	ftp://ftp.ncbi.nlm.nih.gov/geo/samples/GSM337nnn/GSM337280/suppl/GSM337280.CEL.gz	54675	Reanalyzed by: GSE119087
Individual_777_PN_sample	GSM337281	Public on Jan 25 2009	Oct 27 2008	Aug 28 2018	RNA	1	skin_tissue	Homo sapiens	uninvolved skin from cases	total RNA	Two biopsies were taken from each patient; one 6mm punch biopsy was obtained from lesional skin of each patient (involved sample) and the other from non-lesional skin (uninvolved sample), taken at least 10 cm away from any active plaque. One biopsy was obtained from each healty control. The non-lesional and control biopsies were taken from the buttocks or upper thighs.	Biopsies were snap-frozen in liquid nitrogen, stored at -80掳C. At processing the biopsy samples were homogenized while still frozen and total RNA isolation was performed using RNeasy kit protocol (Qiagen, Chatsworth, Ca, USA).	biotin	Procedure used standard Affymetrix protocol.	9606	Procedure used standard Affymetrix protocol.	Procedure used standard Affymetrix protocol.	777.PN	The raw data from 180 microarrays were processed using the Robust Multichip Average (RMA) method. The expression values in the table were after adjustment of RMA expression values (on the log scale) to account for batch and sex effects.	GPL570	Goncalo,,Abecasis	goncalo@umich.edu	Biostatistics	University of Michigan	1420 Washington Heights	Ann Arbor	MI	48105	USA	ftp://ftp.ncbi.nlm.nih.gov/geo/samples/GSM337nnn/GSM337281/suppl/GSM337281.CEL.gz	54675	Reanalyzed by: GSE119087
Individual_3171_PN_sample	GSM337282	Public on Jan 25 2009	Oct 27 2008	Aug 28 2018	RNA	1	skin_tissue	Homo sapiens	uninvolved skin from cases	total RNA	Two biopsies were taken from each patient; one 6mm punch biopsy was obtained from lesional skin of each patient (involved sample) and the other from non-lesional skin (uninvolved sample), taken at least 10 cm away from any active plaque. One biopsy was obtained from each healty control. The non-lesional and control biopsies were taken from the buttocks or upper thighs.	Biopsies were snap-frozen in liquid nitrogen, stored at -80掳C. At processing the biopsy samples were homogenized while still frozen and total RNA isolation was performed using RNeasy kit protocol (Qiagen, Chatsworth, Ca, USA).	biotin	Procedure used standard Affymetrix protocol.	9606	Procedure used standard Affymetrix protocol.	Procedure used standard Affymetrix protocol.	3171.PN	The raw data from 180 microarrays were processed using the Robust Multichip Average (RMA) method. The expression values in the table were after adjustment of RMA expression values (on the log scale) to account for batch and sex effects.	GPL570	Goncalo,,Abecasis	goncalo@umich.edu	Biostatistics	University of Michigan	1420 Washington Heights	Ann Arbor	MI	48105	USA	ftp://ftp.ncbi.nlm.nih.gov/geo/samples/GSM337nnn/GSM337282/suppl/GSM337282.CEL.gz	54675	Reanalyzed by: GSE119087
Individual_3690_PN_sample	GSM337283	Public on Jan 25 2009	Oct 27 2008	Aug 28 2018	RNA	1	skin_tissue	Homo sapiens	uninvolved skin from cases	total RNA	Two biopsies were taken from each patient; one 6mm punch biopsy was obtained from lesional skin of each patient (involved sample) and the other from non-lesional skin (uninvolved sample), taken at least 10 cm away from any active plaque. One biopsy was obtained from each healty control. The non-lesional and control biopsies were taken from the buttocks or upper thighs.	Biopsies were snap-frozen in liquid nitrogen, stored at -80掳C. At processing the biopsy samples were homogenized while still frozen and total RNA isolation was performed using RNeasy kit protocol (Qiagen, Chatsworth, Ca, USA).	biotin	Procedure used standard Affymetrix protocol.	9606	Procedure used standard Affymetrix protocol.	Procedure used standard Affymetrix protocol.	3690.PN	The raw data from 180 microarrays were processed using the Robust Multichip Average (RMA) method. The expression values in the table were after adjustment of RMA expression values (on the log scale) to account for batch and sex effects.	GPL570	Goncalo,,Abecasis	goncalo@umich.edu	Biostatistics	University of Michigan	1420 Washington Heights	Ann Arbor	MI	48105	USA	ftp://ftp.ncbi.nlm.nih.gov/geo/samples/GSM337nnn/GSM337283/suppl/GSM337283.CEL.gz	54675	Reanalyzed by: GSE119087
Individual_4208_PN_sample	GSM337284	Public on Jan 25 2009	Oct 27 2008	Aug 28 2018	RNA	1	skin_tissue	Homo sapiens	uninvolved skin from cases	total RNA	Two biopsies were taken from each patient; one 6mm punch biopsy was obtained from lesional skin of each patient (involved sample) and the other from non-lesional skin (uninvolved sample), taken at least 10 cm away from any active plaque. One biopsy was obtained from each healty control. The non-lesional and control biopsies were taken from the buttocks or upper thighs.	Biopsies were snap-frozen in liquid nitrogen, stored at -80掳C. At processing the biopsy samples were homogenized while still frozen and total RNA isolation was performed using RNeasy kit protocol (Qiagen, Chatsworth, Ca, USA).	biotin	Procedure used standard Affymetrix protocol.	9606	Procedure used standard Affymetrix protocol.	Procedure used standard Affymetrix protocol.	4208.PN	The raw data from 180 microarrays were processed using the Robust Multichip Average (RMA) method. The expression values in the table were after adjustment of RMA expression values (on the log scale) to account for batch and sex effects.	GPL570	Goncalo,,Abecasis	goncalo@umich.edu	Biostatistics	University of Michigan	1420 Washington Heights	Ann Arbor	MI	48105	USA	ftp://ftp.ncbi.nlm.nih.gov/geo/samples/GSM337nnn/GSM337284/suppl/GSM337284.CEL.gz	54675	Reanalyzed by: GSE119087
Individual_4163_PN_sample	GSM337285	Public on Jan 25 2009	Oct 27 2008	Aug 28 2018	RNA	1	skin_tissue	Homo sapiens	uninvolved skin from cases	total RNA	Two biopsies were taken from each patient; one 6mm punch biopsy was obtained from lesional skin of each patient (involved sample) and the other from non-lesional skin (uninvolved sample), taken at least 10 cm away from any active plaque. One biopsy was obtained from each healty control. The non-lesional and control biopsies were taken from the buttocks or upper thighs.	Biopsies were snap-frozen in liquid nitrogen, stored at -80掳C. At processing the biopsy samples were homogenized while still frozen and total RNA isolation was performed using RNeasy kit protocol (Qiagen, Chatsworth, Ca, USA).	biotin	Procedure used standard Affymetrix protocol.	9606	Procedure used standard Affymetrix protocol.	Procedure used standard Affymetrix protocol.	4163.PN	The raw data from 180 microarrays were processed using the Robust Multichip Average (RMA) method. The expression values in the table were after adjustment of RMA expression values (on the log scale) to account for batch and sex effects.	GPL570	Goncalo,,Abecasis	goncalo@umich.edu	Biostatistics	University of Michigan	1420 Washington Heights	Ann Arbor	MI	48105	USA	ftp://ftp.ncbi.nlm.nih.gov/geo/samples/GSM337nnn/GSM337285/suppl/GSM337285.CEL.gz	54675	Reanalyzed by: GSE119087
Individual_4257_PN_sample	GSM337286	Public on Jan 25 2009	Oct 27 2008	Aug 28 2018	RNA	1	skin_tissue	Homo sapiens	uninvolved skin from cases	total RNA	Two biopsies were taken from each patient; one 6mm punch biopsy was obtained from lesional skin of each patient (involved sample) and the other from non-lesional skin (uninvolved sample), taken at least 10 cm away from any active plaque. One biopsy was obtained from each healty control. The non-lesional and control biopsies were taken from the buttocks or upper thighs.	Biopsies were snap-frozen in liquid nitrogen, stored at -80掳C. At processing the biopsy samples were homogenized while still frozen and total RNA isolation was performed using RNeasy kit protocol (Qiagen, Chatsworth, Ca, USA).	biotin	Procedure used standard Affymetrix protocol.	9606	Procedure used standard Affymetrix protocol.	Procedure used standard Affymetrix protocol.	4257.PN	The raw data from 180 microarrays were processed using the Robust Multichip Average (RMA) method. The expression values in the table were after adjustment of RMA expression values (on the log scale) to account for batch and sex effects.	GPL570	Goncalo,,Abecasis	goncalo@umich.edu	Biostatistics	University of Michigan	1420 Washington Heights	Ann Arbor	MI	48105	USA	ftp://ftp.ncbi.nlm.nih.gov/geo/samples/GSM337nnn/GSM337286/suppl/GSM337286.CEL.gz	54675	Reanalyzed by: GSE119087
Individual_4284_PN_sample	GSM337287	Public on Jan 25 2009	Oct 27 2008	Aug 28 2018	RNA	1	skin_tissue	Homo sapiens	uninvolved skin from cases	total RNA	Two biopsies were taken from each patient; one 6mm punch biopsy was obtained from lesional skin of each patient (involved sample) and the other from non-lesional skin (uninvolved sample), taken at least 10 cm away from any active plaque. One biopsy was obtained from each healty control. The non-lesional and control biopsies were taken from the buttocks or upper thighs.	Biopsies were snap-frozen in liquid nitrogen, stored at -80掳C. At processing the biopsy samples were homogenized while still frozen and total RNA isolation was performed using RNeasy kit protocol (Qiagen, Chatsworth, Ca, USA).	biotin	Procedure used standard Affymetrix protocol.	9606	Procedure used standard Affymetrix protocol.	Procedure used standard Affymetrix protocol.	4284.PN	The raw data from 180 microarrays were processed using the Robust Multichip Average (RMA) method. The expression values in the table were after adjustment of RMA expression values (on the log scale) to account for batch and sex effects.	GPL570	Goncalo,,Abecasis	goncalo@umich.edu	Biostatistics	University of Michigan	1420 Washington Heights	Ann Arbor	MI	48105	USA	ftp://ftp.ncbi.nlm.nih.gov/geo/samples/GSM337nnn/GSM337287/suppl/GSM337287.CEL.gz	54675	Reanalyzed by: GSE119087
Individual_4294_PN_sample	GSM337288	Public on Jan 25 2009	Oct 27 2008	Aug 28 2018	RNA	1	skin_tissue	Homo sapiens	uninvolved skin from cases	total RNA	Two biopsies were taken from each patient; one 6mm punch biopsy was obtained from lesional skin of each patient (involved sample) and the other from non-lesional skin (uninvolved sample), taken at least 10 cm away from any active plaque. One biopsy was obtained from each healty control. The non-lesional and control biopsies were taken from the buttocks or upper thighs.	Biopsies were snap-frozen in liquid nitrogen, stored at -80掳C. At processing the biopsy samples were homogenized while still frozen and total RNA isolation was performed using RNeasy kit protocol (Qiagen, Chatsworth, Ca, USA).	biotin	Procedure used standard Affymetrix protocol.	9606	Procedure used standard Affymetrix protocol.	Procedure used standard Affymetrix protocol.	4294.PN	The raw data from 180 microarrays were processed using the Robust Multichip Average (RMA) method. The expression values in the table were after adjustment of RMA expression values (on the log scale) to account for batch and sex effects.	GPL570	Goncalo,,Abecasis	goncalo@umich.edu	Biostatistics	University of Michigan	1420 Washington Heights	Ann Arbor	MI	48105	USA	ftp://ftp.ncbi.nlm.nih.gov/geo/samples/GSM337nnn/GSM337288/suppl/GSM337288.CEL.gz	54675	Reanalyzed by: GSE119087
Individual_4334_PN_sample	GSM337289	Public on Jan 25 2009	Oct 27 2008	Aug 28 2018	RNA	1	skin_tissue	Homo sapiens	uninvolved skin from cases	total RNA	Two biopsies were taken from each patient; one 6mm punch biopsy was obtained from lesional skin of each patient (involved sample) and the other from non-lesional skin (uninvolved sample), taken at least 10 cm away from any active plaque. One biopsy was obtained from each healty control. The non-lesional and control biopsies were taken from the buttocks or upper thighs.	Biopsies were snap-frozen in liquid nitrogen, stored at -80掳C. At processing the biopsy samples were homogenized while still frozen and total RNA isolation was performed using RNeasy kit protocol (Qiagen, Chatsworth, Ca, USA).	biotin	Procedure used standard Affymetrix protocol.	9606	Procedure used standard Affymetrix protocol.	Procedure used standard Affymetrix protocol.	4334.PN	The raw data from 180 microarrays were processed using the Robust Multichip Average (RMA) method. The expression values in the table were after adjustment of RMA expression values (on the log scale) to account for batch and sex effects.	GPL570	Goncalo,,Abecasis	goncalo@umich.edu	Biostatistics	University of Michigan	1420 Washington Heights	Ann Arbor	MI	48105	USA	ftp://ftp.ncbi.nlm.nih.gov/geo/samples/GSM337nnn/GSM337289/suppl/GSM337289.CEL.gz	54675	Reanalyzed by: GSE119087
Individual_4368_PN_sample	GSM337290	Public on Jan 25 2009	Oct 27 2008	Aug 28 2018	RNA	1	skin_tissue	Homo sapiens	uninvolved skin from cases	total RNA	Two biopsies were taken from each patient; one 6mm punch biopsy was obtained from lesional skin of each patient (involved sample) and the other from non-lesional skin (uninvolved sample), taken at least 10 cm away from any active plaque. One biopsy was obtained from each healty control. The non-lesional and control biopsies were taken from the buttocks or upper thighs.	Biopsies were snap-frozen in liquid nitrogen, stored at -80掳C. At processing the biopsy samples were homogenized while still frozen and total RNA isolation was performed using RNeasy kit protocol (Qiagen, Chatsworth, Ca, USA).	biotin	Procedure used standard Affymetrix protocol.	9606	Procedure used standard Affymetrix protocol.	Procedure used standard Affymetrix protocol.	4368.PN	The raw data from 180 microarrays were processed using the Robust Multichip Average (RMA) method. The expression values in the table were after adjustment of RMA expression values (on the log scale) to account for batch and sex effects.	GPL570	Goncalo,,Abecasis	goncalo@umich.edu	Biostatistics	University of Michigan	1420 Washington Heights	Ann Arbor	MI	48105	USA	ftp://ftp.ncbi.nlm.nih.gov/geo/samples/GSM337nnn/GSM337290/suppl/GSM337290.CEL.gz	54675	Reanalyzed by: GSE119087
Individual_4389_PN_sample	GSM337291	Public on Jan 25 2009	Oct 27 2008	Aug 28 2018	RNA	1	skin_tissue	Homo sapiens	uninvolved skin from cases	total RNA	Two biopsies were taken from each patient; one 6mm punch biopsy was obtained from lesional skin of each patient (involved sample) and the other from non-lesional skin (uninvolved sample), taken at least 10 cm away from any active plaque. One biopsy was obtained from each healty control. The non-lesional and control biopsies were taken from the buttocks or upper thighs.	Biopsies were snap-frozen in liquid nitrogen, stored at -80掳C. At processing the biopsy samples were homogenized while still frozen and total RNA isolation was performed using RNeasy kit protocol (Qiagen, Chatsworth, Ca, USA).	biotin	Procedure used standard Affymetrix protocol.	9606	Procedure used standard Affymetrix protocol.	Procedure used standard Affymetrix protocol.	4389.PN	The raw data from 180 microarrays were processed using the Robust Multichip Average (RMA) method. The expression values in the table were after adjustment of RMA expression values (on the log scale) to account for batch and sex effects.	GPL570	Goncalo,,Abecasis	goncalo@umich.edu	Biostatistics	University of Michigan	1420 Washington Heights	Ann Arbor	MI	48105	USA	ftp://ftp.ncbi.nlm.nih.gov/geo/samples/GSM337nnn/GSM337291/suppl/GSM337291.CEL.gz	54675	Reanalyzed by: GSE119087
Individual_4609_PN_sample	GSM337292	Public on Jan 25 2009	Oct 27 2008	Aug 28 2018	RNA	1	skin_tissue	Homo sapiens	uninvolved skin from cases	total RNA	Two biopsies were taken from each patient; one 6mm punch biopsy was obtained from lesional skin of each patient (involved sample) and the other from non-lesional skin (uninvolved sample), taken at least 10 cm away from any active plaque. One biopsy was obtained from each healty control. The non-lesional and control biopsies were taken from the buttocks or upper thighs.	Biopsies were snap-frozen in liquid nitrogen, stored at -80掳C. At processing the biopsy samples were homogenized while still frozen and total RNA isolation was performed using RNeasy kit protocol (Qiagen, Chatsworth, Ca, USA).	biotin	Procedure used standard Affymetrix protocol.	9606	Procedure used standard Affymetrix protocol.	Procedure used standard Affymetrix protocol.	4609.PN	The raw data from 180 microarrays were processed using the Robust Multichip Average (RMA) method. The expression values in the table were after adjustment of RMA expression values (on the log scale) to account for batch and sex effects.	GPL570	Goncalo,,Abecasis	goncalo@umich.edu	Biostatistics	University of Michigan	1420 Washington Heights	Ann Arbor	MI	48105	USA	ftp://ftp.ncbi.nlm.nih.gov/geo/samples/GSM337nnn/GSM337292/suppl/GSM337292.CEL.gz	54675	Reanalyzed by: GSE119087
Individual_4616_PN_sample	GSM337293	Public on Jan 25 2009	Oct 27 2008	Aug 28 2018	RNA	1	skin_tissue	Homo sapiens	uninvolved skin from cases	total RNA	Two biopsies were taken from each patient; one 6mm punch biopsy was obtained from lesional skin of each patient (involved sample) and the other from non-lesional skin (uninvolved sample), taken at least 10 cm away from any active plaque. One biopsy was obtained from each healty control. The non-lesional and control biopsies were taken from the buttocks or upper thighs.	Biopsies were snap-frozen in liquid nitrogen, stored at -80掳C. At processing the biopsy samples were homogenized while still frozen and total RNA isolation was performed using RNeasy kit protocol (Qiagen, Chatsworth, Ca, USA).	biotin	Procedure used standard Affymetrix protocol.	9606	Procedure used standard Affymetrix protocol.	Procedure used standard Affymetrix protocol.	4616.PN	The raw data from 180 microarrays were processed using the Robust Multichip Average (RMA) method. The expression values in the table were after adjustment of RMA expression values (on the log scale) to account for batch and sex effects.	GPL570	Goncalo,,Abecasis	goncalo@umich.edu	Biostatistics	University of Michigan	1420 Washington Heights	Ann Arbor	MI	48105	USA	ftp://ftp.ncbi.nlm.nih.gov/geo/samples/GSM337nnn/GSM337293/suppl/GSM337293.CEL.gz	54675	Reanalyzed by: GSE119087
Individual_4688_PN_sample	GSM337294	Public on Jan 25 2009	Oct 27 2008	Aug 28 2018	RNA	1	skin_tissue	Homo sapiens	uninvolved skin from cases	total RNA	Two biopsies were taken from each patient; one 6mm punch biopsy was obtained from lesional skin of each patient (involved sample) and the other from non-lesional skin (uninvolved sample), taken at least 10 cm away from any active plaque. One biopsy was obtained from each healty control. The non-lesional and control biopsies were taken from the buttocks or upper thighs.	Biopsies were snap-frozen in liquid nitrogen, stored at -80掳C. At processing the biopsy samples were homogenized while still frozen and total RNA isolation was performed using RNeasy kit protocol (Qiagen, Chatsworth, Ca, USA).	biotin	Procedure used standard Affymetrix protocol.	9606	Procedure used standard Affymetrix protocol.	Procedure used standard Affymetrix protocol.	4688.PN	The raw data from 180 microarrays were processed using the Robust Multichip Average (RMA) method. The expression values in the table were after adjustment of RMA expression values (on the log scale) to account for batch and sex effects.	GPL570	Goncalo,,Abecasis	goncalo@umich.edu	Biostatistics	University of Michigan	1420 Washington Heights	Ann Arbor	MI	48105	USA	ftp://ftp.ncbi.nlm.nih.gov/geo/samples/GSM337nnn/GSM337294/suppl/GSM337294.CEL.gz	54675	Reanalyzed by: GSE119087
Individual_5177_PN_sample	GSM337295	Public on Jan 25 2009	Oct 27 2008	Aug 28 2018	RNA	1	skin_tissue	Homo sapiens	uninvolved skin from cases	total RNA	Two biopsies were taken from each patient; one 6mm punch biopsy was obtained from lesional skin of each patient (involved sample) and the other from non-lesional skin (uninvolved sample), taken at least 10 cm away from any active plaque. One biopsy was obtained from each healty control. The non-lesional and control biopsies were taken from the buttocks or upper thighs.	Biopsies were snap-frozen in liquid nitrogen, stored at -80掳C. At processing the biopsy samples were homogenized while still frozen and total RNA isolation was performed using RNeasy kit protocol (Qiagen, Chatsworth, Ca, USA).	biotin	Procedure used standard Affymetrix protocol.	9606	Procedure used standard Affymetrix protocol.	Procedure used standard Affymetrix protocol.	5177.PN	The raw data from 180 microarrays were processed using the Robust Multichip Average (RMA) method. The expression values in the table were after adjustment of RMA expression values (on the log scale) to account for batch and sex effects.	GPL570	Goncalo,,Abecasis	goncalo@umich.edu	Biostatistics	University of Michigan	1420 Washington Heights	Ann Arbor	MI	48105	USA	ftp://ftp.ncbi.nlm.nih.gov/geo/samples/GSM337nnn/GSM337295/suppl/GSM337295.CEL.gz	54675	Reanalyzed by: GSE119087
Individual_5258_PN_sample	GSM337296	Public on Jan 25 2009	Oct 27 2008	Aug 28 2018	RNA	1	skin_tissue	Homo sapiens	uninvolved skin from cases	total RNA	Two biopsies were taken from each patient; one 6mm punch biopsy was obtained from lesional skin of each patient (involved sample) and the other from non-lesional skin (uninvolved sample), taken at least 10 cm away from any active plaque. One biopsy was obtained from each healty control. The non-lesional and control biopsies were taken from the buttocks or upper thighs.	Biopsies were snap-frozen in liquid nitrogen, stored at -80掳C. At processing the biopsy samples were homogenized while still frozen and total RNA isolation was performed using RNeasy kit protocol (Qiagen, Chatsworth, Ca, USA).	biotin	Procedure used standard Affymetrix protocol.	9606	Procedure used standard Affymetrix protocol.	Procedure used standard Affymetrix protocol.	5258.PN	The raw data from 180 microarrays were processed using the Robust Multichip Average (RMA) method. The expression values in the table were after adjustment of RMA expression values (on the log scale) to account for batch and sex effects.	GPL570	Goncalo,,Abecasis	goncalo@umich.edu	Biostatistics	University of Michigan	1420 Washington Heights	Ann Arbor	MI	48105	USA	ftp://ftp.ncbi.nlm.nih.gov/geo/samples/GSM337nnn/GSM337296/suppl/GSM337296.CEL.gz	54675	Reanalyzed by: GSE119087
Individual_5325_PN_sample	GSM337297	Public on Jan 25 2009	Oct 27 2008	Aug 28 2018	RNA	1	skin_tissue	Homo sapiens	uninvolved skin from cases	total RNA	Two biopsies were taken from each patient; one 6mm punch biopsy was obtained from lesional skin of each patient (involved sample) and the other from non-lesional skin (uninvolved sample), taken at least 10 cm away from any active plaque. One biopsy was obtained from each healty control. The non-lesional and control biopsies were taken from the buttocks or upper thighs.	Biopsies were snap-frozen in liquid nitrogen, stored at -80掳C. At processing the biopsy samples were homogenized while still frozen and total RNA isolation was performed using RNeasy kit protocol (Qiagen, Chatsworth, Ca, USA).	biotin	Procedure used standard Affymetrix protocol.	9606	Procedure used standard Affymetrix protocol.	Procedure used standard Affymetrix protocol.	5325.PN	The raw data from 180 microarrays were processed using the Robust Multichip Average (RMA) method. The expression values in the table were after adjustment of RMA expression values (on the log scale) to account for batch and sex effects.	GPL570	Goncalo,,Abecasis	goncalo@umich.edu	Biostatistics	University of Michigan	1420 Washington Heights	Ann Arbor	MI	48105	USA	ftp://ftp.ncbi.nlm.nih.gov/geo/samples/GSM337nnn/GSM337297/suppl/GSM337297.CEL.gz	54675	Reanalyzed by: GSE119087
Individual_5331_PN_sample	GSM337298	Public on Jan 25 2009	Oct 27 2008	Aug 28 2018	RNA	1	skin_tissue	Homo sapiens	uninvolved skin from cases	total RNA	Two biopsies were taken from each patient; one 6mm punch biopsy was obtained from lesional skin of each patient (involved sample) and the other from non-lesional skin (uninvolved sample), taken at least 10 cm away from any active plaque. One biopsy was obtained from each healty control. The non-lesional and control biopsies were taken from the buttocks or upper thighs.	Biopsies were snap-frozen in liquid nitrogen, stored at -80掳C. At processing the biopsy samples were homogenized while still frozen and total RNA isolation was performed using RNeasy kit protocol (Qiagen, Chatsworth, Ca, USA).	biotin	Procedure used standard Affymetrix protocol.	9606	Procedure used standard Affymetrix protocol.	Procedure used standard Affymetrix protocol.	5331.PN	The raw data from 180 microarrays were processed using the Robust Multichip Average (RMA) method. The expression values in the table were after adjustment of RMA expression values (on the log scale) to account for batch and sex effects.	GPL570	Goncalo,,Abecasis	goncalo@umich.edu	Biostatistics	University of Michigan	1420 Washington Heights	Ann Arbor	MI	48105	USA	ftp://ftp.ncbi.nlm.nih.gov/geo/samples/GSM337nnn/GSM337298/suppl/GSM337298.CEL.gz	54675	Reanalyzed by: GSE119087
Individual_5414_PN_sample	GSM337299	Public on Jan 25 2009	Oct 27 2008	Aug 28 2018	RNA	1	skin_tissue	Homo sapiens	uninvolved skin from cases	total RNA	Two biopsies were taken from each patient; one 6mm punch biopsy was obtained from lesional skin of each patient (involved sample) and the other from non-lesional skin (uninvolved sample), taken at least 10 cm away from any active plaque. One biopsy was obtained from each healty control. The non-lesional and control biopsies were taken from the buttocks or upper thighs.	Biopsies were snap-frozen in liquid nitrogen, stored at -80掳C. At processing the biopsy samples were homogenized while still frozen and total RNA isolation was performed using RNeasy kit protocol (Qiagen, Chatsworth, Ca, USA).	biotin	Procedure used standard Affymetrix protocol.	9606	Procedure used standard Affymetrix protocol.	Procedure used standard Affymetrix protocol.	5414.PN	The raw data from 180 microarrays were processed using the Robust Multichip Average (RMA) method. The expression values in the table were after adjustment of RMA expression values (on the log scale) to account for batch and sex effects.	GPL570	Goncalo,,Abecasis	goncalo@umich.edu	Biostatistics	University of Michigan	1420 Washington Heights	Ann Arbor	MI	48105	USA	ftp://ftp.ncbi.nlm.nih.gov/geo/samples/GSM337nnn/GSM337299/suppl/GSM337299.CEL.gz	54675	Reanalyzed by: GSE119087
Individual_511_PN_sample	GSM337300	Public on Jan 25 2009	Oct 27 2008	Aug 28 2018	RNA	1	skin_tissue	Homo sapiens	uninvolved skin from cases	total RNA	Two biopsies were taken from each patient; one 6mm punch biopsy was obtained from lesional skin of each patient (involved sample) and the other from non-lesional skin (uninvolved sample), taken at least 10 cm away from any active plaque. One biopsy was obtained from each healty control. The non-lesional and control biopsies were taken from the buttocks or upper thighs.	Biopsies were snap-frozen in liquid nitrogen, stored at -80掳C. At processing the biopsy samples were homogenized while still frozen and total RNA isolation was performed using RNeasy kit protocol (Qiagen, Chatsworth, Ca, USA).	biotin	Procedure used standard Affymetrix protocol.	9606	Procedure used standard Affymetrix protocol.	Procedure used standard Affymetrix protocol.	511.PN	The raw data from 180 microarrays were processed using the Robust Multichip Average (RMA) method. The expression values in the table were after adjustment of RMA expression values (on the log scale) to account for batch and sex effects.	GPL570	Goncalo,,Abecasis	goncalo@umich.edu	Biostatistics	University of Michigan	1420 Washington Heights	Ann Arbor	MI	48105	USA	ftp://ftp.ncbi.nlm.nih.gov/geo/samples/GSM337nnn/GSM337300/suppl/GSM337300.CEL.gz	54675	Reanalyzed by: GSE119087
Individual_953_PN_sample	GSM337301	Public on Jan 25 2009	Oct 27 2008	Aug 28 2018	RNA	1	skin_tissue	Homo sapiens	uninvolved skin from cases	total RNA	Two biopsies were taken from each patient; one 6mm punch biopsy was obtained from lesional skin of each patient (involved sample) and the other from non-lesional skin (uninvolved sample), taken at least 10 cm away from any active plaque. One biopsy was obtained from each healty control. The non-lesional and control biopsies were taken from the buttocks or upper thighs.	Biopsies were snap-frozen in liquid nitrogen, stored at -80掳C. At processing the biopsy samples were homogenized while still frozen and total RNA isolation was performed using RNeasy kit protocol (Qiagen, Chatsworth, Ca, USA).	biotin	Procedure used standard Affymetrix protocol.	9606	Procedure used standard Affymetrix protocol.	Procedure used standard Affymetrix protocol.	953.PN	The raw data from 180 microarrays were processed using the Robust Multichip Average (RMA) method. The expression values in the table were after adjustment of RMA expression values (on the log scale) to account for batch and sex effects.	GPL570	Goncalo,,Abecasis	goncalo@umich.edu	Biostatistics	University of Michigan	1420 Washington Heights	Ann Arbor	MI	48105	USA	ftp://ftp.ncbi.nlm.nih.gov/geo/samples/GSM337nnn/GSM337301/suppl/GSM337301.CEL.gz	54675	Reanalyzed by: GSE119087
Individual_3140_PN_sample	GSM337302	Public on Jan 25 2009	Oct 27 2008	Aug 28 2018	RNA	1	skin_tissue	Homo sapiens	uninvolved skin from cases	total RNA	Two biopsies were taken from each patient; one 6mm punch biopsy was obtained from lesional skin of each patient (involved sample) and the other from non-lesional skin (uninvolved sample), taken at least 10 cm away from any active plaque. One biopsy was obtained from each healty control. The non-lesional and control biopsies were taken from the buttocks or upper thighs.	Biopsies were snap-frozen in liquid nitrogen, stored at -80掳C. At processing the biopsy samples were homogenized while still frozen and total RNA isolation was performed using RNeasy kit protocol (Qiagen, Chatsworth, Ca, USA).	biotin	Procedure used standard Affymetrix protocol.	9606	Procedure used standard Affymetrix protocol.	Procedure used standard Affymetrix protocol.	3140.PN	The raw data from 180 microarrays were processed using the Robust Multichip Average (RMA) method. The expression values in the table were after adjustment of RMA expression values (on the log scale) to account for batch and sex effects.	GPL570	Goncalo,,Abecasis	goncalo@umich.edu	Biostatistics	University of Michigan	1420 Washington Heights	Ann Arbor	MI	48105	USA	ftp://ftp.ncbi.nlm.nih.gov/geo/samples/GSM337nnn/GSM337302/suppl/GSM337302.CEL.gz	54675	Reanalyzed by: GSE119087
Individual_3586_PN_sample	GSM337303	Public on Jan 25 2009	Oct 27 2008	Aug 28 2018	RNA	1	skin_tissue	Homo sapiens	uninvolved skin from cases	total RNA	Two biopsies were taken from each patient; one 6mm punch biopsy was obtained from lesional skin of each patient (involved sample) and the other from non-lesional skin (uninvolved sample), taken at least 10 cm away from any active plaque. One biopsy was obtained from each healty control. The non-lesional and control biopsies were taken from the buttocks or upper thighs.	Biopsies were snap-frozen in liquid nitrogen, stored at -80掳C. At processing the biopsy samples were homogenized while still frozen and total RNA isolation was performed using RNeasy kit protocol (Qiagen, Chatsworth, Ca, USA).	biotin	Procedure used standard Affymetrix protocol.	9606	Procedure used standard Affymetrix protocol.	Procedure used standard Affymetrix protocol.	3586.PN	The raw data from 180 microarrays were processed using the Robust Multichip Average (RMA) method. The expression values in the table were after adjustment of RMA expression values (on the log scale) to account for batch and sex effects.	GPL570	Goncalo,,Abecasis	goncalo@umich.edu	Biostatistics	University of Michigan	1420 Washington Heights	Ann Arbor	MI	48105	USA	ftp://ftp.ncbi.nlm.nih.gov/geo/samples/GSM337nnn/GSM337303/suppl/GSM337303.CEL.gz	54675	Reanalyzed by: GSE119087
Individual_3591_PN_sample	GSM337304	Public on Jan 25 2009	Oct 27 2008	Aug 28 2018	RNA	1	skin_tissue	Homo sapiens	uninvolved skin from cases	total RNA	Two biopsies were taken from each patient; one 6mm punch biopsy was obtained from lesional skin of each patient (involved sample) and the other from non-lesional skin (uninvolved sample), taken at least 10 cm away from any active plaque. One biopsy was obtained from each healty control. The non-lesional and control biopsies were taken from the buttocks or upper thighs.	Biopsies were snap-frozen in liquid nitrogen, stored at -80掳C. At processing the biopsy samples were homogenized while still frozen and total RNA isolation was performed using RNeasy kit protocol (Qiagen, Chatsworth, Ca, USA).	biotin	Procedure used standard Affymetrix protocol.	9606	Procedure used standard Affymetrix protocol.	Procedure used standard Affymetrix protocol.	3591.PN	The raw data from 180 microarrays were processed using the Robust Multichip Average (RMA) method. The expression values in the table were after adjustment of RMA expression values (on the log scale) to account for batch and sex effects.	GPL570	Goncalo,,Abecasis	goncalo@umich.edu	Biostatistics	University of Michigan	1420 Washington Heights	Ann Arbor	MI	48105	USA	ftp://ftp.ncbi.nlm.nih.gov/geo/samples/GSM337nnn/GSM337304/suppl/GSM337304.CEL.gz	54675	Reanalyzed by: GSE119087
Individual_3777_PN_sample	GSM337305	Public on Jan 25 2009	Oct 27 2008	Aug 28 2018	RNA	1	skin_tissue	Homo sapiens	uninvolved skin from cases	total RNA	Two biopsies were taken from each patient; one 6mm punch biopsy was obtained from lesional skin of each patient (involved sample) and the other from non-lesional skin (uninvolved sample), taken at least 10 cm away from any active plaque. One biopsy was obtained from each healty control. The non-lesional and control biopsies were taken from the buttocks or upper thighs.	Biopsies were snap-frozen in liquid nitrogen, stored at -80掳C. At processing the biopsy samples were homogenized while still frozen and total RNA isolation was performed using RNeasy kit protocol (Qiagen, Chatsworth, Ca, USA).	biotin	Procedure used standard Affymetrix protocol.	9606	Procedure used standard Affymetrix protocol.	Procedure used standard Affymetrix protocol.	3777.PN	The raw data from 180 microarrays were processed using the Robust Multichip Average (RMA) method. The expression values in the table were after adjustment of RMA expression values (on the log scale) to account for batch and sex effects.	GPL570	Goncalo,,Abecasis	goncalo@umich.edu	Biostatistics	University of Michigan	1420 Washington Heights	Ann Arbor	MI	48105	USA	ftp://ftp.ncbi.nlm.nih.gov/geo/samples/GSM337nnn/GSM337305/suppl/GSM337305.CEL.gz	54675	Reanalyzed by: GSE119087
Individual_3822_PN_sample	GSM337306	Public on Jan 25 2009	Oct 27 2008	Aug 28 2018	RNA	1	skin_tissue	Homo sapiens	uninvolved skin from cases	total RNA	Two biopsies were taken from each patient; one 6mm punch biopsy was obtained from lesional skin of each patient (involved sample) and the other from non-lesional skin (uninvolved sample), taken at least 10 cm away from any active plaque. One biopsy was obtained from each healty control. The non-lesional and control biopsies were taken from the buttocks or upper thighs.	Biopsies were snap-frozen in liquid nitrogen, stored at -80掳C. At processing the biopsy samples were homogenized while still frozen and total RNA isolation was performed using RNeasy kit protocol (Qiagen, Chatsworth, Ca, USA).	biotin	Procedure used standard Affymetrix protocol.	9606	Procedure used standard Affymetrix protocol.	Procedure used standard Affymetrix protocol.	3822.PN	The raw data from 180 microarrays were processed using the Robust Multichip Average (RMA) method. The expression values in the table were after adjustment of RMA expression values (on the log scale) to account for batch and sex effects.	GPL570	Goncalo,,Abecasis	goncalo@umich.edu	Biostatistics	University of Michigan	1420 Washington Heights	Ann Arbor	MI	48105	USA	ftp://ftp.ncbi.nlm.nih.gov/geo/samples/GSM337nnn/GSM337306/suppl/GSM337306.CEL.gz	54675	Reanalyzed by: GSE119087
Individual_3937_PN_sample	GSM337307	Public on Jan 25 2009	Oct 27 2008	Aug 28 2018	RNA	1	skin_tissue	Homo sapiens	uninvolved skin from cases	total RNA	Two biopsies were taken from each patient; one 6mm punch biopsy was obtained from lesional skin of each patient (involved sample) and the other from non-lesional skin (uninvolved sample), taken at least 10 cm away from any active plaque. One biopsy was obtained from each healty control. The non-lesional and control biopsies were taken from the buttocks or upper thighs.	Biopsies were snap-frozen in liquid nitrogen, stored at -80掳C. At processing the biopsy samples were homogenized while still frozen and total RNA isolation was performed using RNeasy kit protocol (Qiagen, Chatsworth, Ca, USA).	biotin	Procedure used standard Affymetrix protocol.	9606	Procedure used standard Affymetrix protocol.	Procedure used standard Affymetrix protocol.	3937.PN	The raw data from 180 microarrays were processed using the Robust Multichip Average (RMA) method. The expression values in the table were after adjustment of RMA expression values (on the log scale) to account for batch and sex effects.	GPL570	Goncalo,,Abecasis	goncalo@umich.edu	Biostatistics	University of Michigan	1420 Washington Heights	Ann Arbor	MI	48105	USA	ftp://ftp.ncbi.nlm.nih.gov/geo/samples/GSM337nnn/GSM337307/suppl/GSM337307.CEL.gz	54675	Reanalyzed by: GSE119087
Individual_3983_PN_sample	GSM337308	Public on Jan 25 2009	Oct 27 2008	Aug 28 2018	RNA	1	skin_tissue	Homo sapiens	uninvolved skin from cases	total RNA	Two biopsies were taken from each patient; one 6mm punch biopsy was obtained from lesional skin of each patient (involved sample) and the other from non-lesional skin (uninvolved sample), taken at least 10 cm away from any active plaque. One biopsy was obtained from each healty control. The non-lesional and control biopsies were taken from the buttocks or upper thighs.	Biopsies were snap-frozen in liquid nitrogen, stored at -80掳C. At processing the biopsy samples were homogenized while still frozen and total RNA isolation was performed using RNeasy kit protocol (Qiagen, Chatsworth, Ca, USA).	biotin	Procedure used standard Affymetrix protocol.	9606	Procedure used standard Affymetrix protocol.	Procedure used standard Affymetrix protocol.	3983.PN	The raw data from 180 microarrays were processed using the Robust Multichip Average (RMA) method. The expression values in the table were after adjustment of RMA expression values (on the log scale) to account for batch and sex effects.	GPL570	Goncalo,,Abecasis	goncalo@umich.edu	Biostatistics	University of Michigan	1420 Washington Heights	Ann Arbor	MI	48105	USA	ftp://ftp.ncbi.nlm.nih.gov/geo/samples/GSM337nnn/GSM337308/suppl/GSM337308.CEL.gz	54675	Reanalyzed by: GSE119087
Individual_3992_PN_sample	GSM337309	Public on Jan 25 2009	Oct 27 2008	Aug 28 2018	RNA	1	skin_tissue	Homo sapiens	uninvolved skin from cases	total RNA	Two biopsies were taken from each patient; one 6mm punch biopsy was obtained from lesional skin of each patient (involved sample) and the other from non-lesional skin (uninvolved sample), taken at least 10 cm away from any active plaque. One biopsy was obtained from each healty control. The non-lesional and control biopsies were taken from the buttocks or upper thighs.	Biopsies were snap-frozen in liquid nitrogen, stored at -80掳C. At processing the biopsy samples were homogenized while still frozen and total RNA isolation was performed using RNeasy kit protocol (Qiagen, Chatsworth, Ca, USA).	biotin	Procedure used standard Affymetrix protocol.	9606	Procedure used standard Affymetrix protocol.	Procedure used standard Affymetrix protocol.	3992.PN	The raw data from 180 microarrays were processed using the Robust Multichip Average (RMA) method. The expression values in the table were after adjustment of RMA expression values (on the log scale) to account for batch and sex effects.	GPL570	Goncalo,,Abecasis	goncalo@umich.edu	Biostatistics	University of Michigan	1420 Washington Heights	Ann Arbor	MI	48105	USA	ftp://ftp.ncbi.nlm.nih.gov/geo/samples/GSM337nnn/GSM337309/suppl/GSM337309.CEL.gz	54675	Reanalyzed by: GSE119087
Individual_4079_PN_sample	GSM337310	Public on Jan 25 2009	Oct 27 2008	Aug 28 2018	RNA	1	skin_tissue	Homo sapiens	uninvolved skin from cases	total RNA	Two biopsies were taken from each patient; one 6mm punch biopsy was obtained from lesional skin of each patient (involved sample) and the other from non-lesional skin (uninvolved sample), taken at least 10 cm away from any active plaque. One biopsy was obtained from each healty control. The non-lesional and control biopsies were taken from the buttocks or upper thighs.	Biopsies were snap-frozen in liquid nitrogen, stored at -80掳C. At processing the biopsy samples were homogenized while still frozen and total RNA isolation was performed using RNeasy kit protocol (Qiagen, Chatsworth, Ca, USA).	biotin	Procedure used standard Affymetrix protocol.	9606	Procedure used standard Affymetrix protocol.	Procedure used standard Affymetrix protocol.	4079.PN	The raw data from 180 microarrays were processed using the Robust Multichip Average (RMA) method. The expression values in the table were after adjustment of RMA expression values (on the log scale) to account for batch and sex effects.	GPL570	Goncalo,,Abecasis	goncalo@umich.edu	Biostatistics	University of Michigan	1420 Washington Heights	Ann Arbor	MI	48105	USA	ftp://ftp.ncbi.nlm.nih.gov/geo/samples/GSM337nnn/GSM337310/suppl/GSM337310.CEL.gz	54675	Reanalyzed by: GSE119087
Individual_4089_PN_sample	GSM337311	Public on Jan 25 2009	Oct 27 2008	Aug 28 2018	RNA	1	skin_tissue	Homo sapiens	uninvolved skin from cases	total RNA	Two biopsies were taken from each patient; one 6mm punch biopsy was obtained from lesional skin of each patient (involved sample) and the other from non-lesional skin (uninvolved sample), taken at least 10 cm away from any active plaque. One biopsy was obtained from each healty control. The non-lesional and control biopsies were taken from the buttocks or upper thighs.	Biopsies were snap-frozen in liquid nitrogen, stored at -80掳C. At processing the biopsy samples were homogenized while still frozen and total RNA isolation was performed using RNeasy kit protocol (Qiagen, Chatsworth, Ca, USA).	biotin	Procedure used standard Affymetrix protocol.	9606	Procedure used standard Affymetrix protocol.	Procedure used standard Affymetrix protocol.	4089.PN	The raw data from 180 microarrays were processed using the Robust Multichip Average (RMA) method. The expression values in the table were after adjustment of RMA expression values (on the log scale) to account for batch and sex effects.	GPL570	Goncalo,,Abecasis	goncalo@umich.edu	Biostatistics	University of Michigan	1420 Washington Heights	Ann Arbor	MI	48105	USA	ftp://ftp.ncbi.nlm.nih.gov/geo/samples/GSM337nnn/GSM337311/suppl/GSM337311.CEL.gz	54675	Reanalyzed by: GSE119087
Individual_4093_PN_sample	GSM337312	Public on Jan 25 2009	Oct 27 2008	Aug 28 2018	RNA	1	skin_tissue	Homo sapiens	uninvolved skin from cases	total RNA	Two biopsies were taken from each patient; one 6mm punch biopsy was obtained from lesional skin of each patient (involved sample) and the other from non-lesional skin (uninvolved sample), taken at least 10 cm away from any active plaque. One biopsy was obtained from each healty control. The non-lesional and control biopsies were taken from the buttocks or upper thighs.	Biopsies were snap-frozen in liquid nitrogen, stored at -80掳C. At processing the biopsy samples were homogenized while still frozen and total RNA isolation was performed using RNeasy kit protocol (Qiagen, Chatsworth, Ca, USA).	biotin	Procedure used standard Affymetrix protocol.	9606	Procedure used standard Affymetrix protocol.	Procedure used standard Affymetrix protocol.	4093.PN	The raw data from 180 microarrays were processed using the Robust Multichip Average (RMA) method. The expression values in the table were after adjustment of RMA expression values (on the log scale) to account for batch and sex effects.	GPL570	Goncalo,,Abecasis	goncalo@umich.edu	Biostatistics	University of Michigan	1420 Washington Heights	Ann Arbor	MI	48105	USA	ftp://ftp.ncbi.nlm.nih.gov/geo/samples/GSM337nnn/GSM337312/suppl/GSM337312.CEL.gz	54675	Reanalyzed by: GSE119087
Individual_4160_PN_sample	GSM337313	Public on Jan 25 2009	Oct 27 2008	Aug 28 2018	RNA	1	skin_tissue	Homo sapiens	uninvolved skin from cases	total RNA	Two biopsies were taken from each patient; one 6mm punch biopsy was obtained from lesional skin of each patient (involved sample) and the other from non-lesional skin (uninvolved sample), taken at least 10 cm away from any active plaque. One biopsy was obtained from each healty control. The non-lesional and control biopsies were taken from the buttocks or upper thighs.	Biopsies were snap-frozen in liquid nitrogen, stored at -80掳C. At processing the biopsy samples were homogenized while still frozen and total RNA isolation was performed using RNeasy kit protocol (Qiagen, Chatsworth, Ca, USA).	biotin	Procedure used standard Affymetrix protocol.	9606	Procedure used standard Affymetrix protocol.	Procedure used standard Affymetrix protocol.	4160.PN	The raw data from 180 microarrays were processed using the Robust Multichip Average (RMA) method. The expression values in the table were after adjustment of RMA expression values (on the log scale) to account for batch and sex effects.	GPL570	Goncalo,,Abecasis	goncalo@umich.edu	Biostatistics	University of Michigan	1420 Washington Heights	Ann Arbor	MI	48105	USA	ftp://ftp.ncbi.nlm.nih.gov/geo/samples/GSM337nnn/GSM337313/suppl/GSM337313.CEL.gz	54675	Reanalyzed by: GSE119087
Individual_4213_PN_sample	GSM337314	Public on Jan 25 2009	Oct 27 2008	Aug 28 2018	RNA	1	skin_tissue	Homo sapiens	uninvolved skin from cases	total RNA	Two biopsies were taken from each patient; one 6mm punch biopsy was obtained from lesional skin of each patient (involved sample) and the other from non-lesional skin (uninvolved sample), taken at least 10 cm away from any active plaque. One biopsy was obtained from each healty control. The non-lesional and control biopsies were taken from the buttocks or upper thighs.	Biopsies were snap-frozen in liquid nitrogen, stored at -80掳C. At processing the biopsy samples were homogenized while still frozen and total RNA isolation was performed using RNeasy kit protocol (Qiagen, Chatsworth, Ca, USA).	biotin	Procedure used standard Affymetrix protocol.	9606	Procedure used standard Affymetrix protocol.	Procedure used standard Affymetrix protocol.	4213.PN	The raw data from 180 microarrays were processed using the Robust Multichip Average (RMA) method. The expression values in the table were after adjustment of RMA expression values (on the log scale) to account for batch and sex effects.	GPL570	Goncalo,,Abecasis	goncalo@umich.edu	Biostatistics	University of Michigan	1420 Washington Heights	Ann Arbor	MI	48105	USA	ftp://ftp.ncbi.nlm.nih.gov/geo/samples/GSM337nnn/GSM337314/suppl/GSM337314.CEL.gz	54675	Reanalyzed by: GSE119087
Individual_4344_PN_sample	GSM337315	Public on Jan 25 2009	Oct 27 2008	Aug 28 2018	RNA	1	skin_tissue	Homo sapiens	uninvolved skin from cases	total RNA	Two biopsies were taken from each patient; one 6mm punch biopsy was obtained from lesional skin of each patient (involved sample) and the other from non-lesional skin (uninvolved sample), taken at least 10 cm away from any active plaque. One biopsy was obtained from each healty control. The non-lesional and control biopsies were taken from the buttocks or upper thighs.	Biopsies were snap-frozen in liquid nitrogen, stored at -80掳C. At processing the biopsy samples were homogenized while still frozen and total RNA isolation was performed using RNeasy kit protocol (Qiagen, Chatsworth, Ca, USA).	biotin	Procedure used standard Affymetrix protocol.	9606	Procedure used standard Affymetrix protocol.	Procedure used standard Affymetrix protocol.	4344.PN	The raw data from 180 microarrays were processed using the Robust Multichip Average (RMA) method. The expression values in the table were after adjustment of RMA expression values (on the log scale) to account for batch and sex effects.	GPL570	Goncalo,,Abecasis	goncalo@umich.edu	Biostatistics	University of Michigan	1420 Washington Heights	Ann Arbor	MI	48105	USA	ftp://ftp.ncbi.nlm.nih.gov/geo/samples/GSM337nnn/GSM337315/suppl/GSM337315.CEL.gz	54675	Reanalyzed by: GSE119087
Individual_4356_PN_sample	GSM337316	Public on Jan 25 2009	Oct 27 2008	Aug 28 2018	RNA	1	skin_tissue	Homo sapiens	uninvolved skin from cases	total RNA	Two biopsies were taken from each patient; one 6mm punch biopsy was obtained from lesional skin of each patient (involved sample) and the other from non-lesional skin (uninvolved sample), taken at least 10 cm away from any active plaque. One biopsy was obtained from each healty control. The non-lesional and control biopsies were taken from the buttocks or upper thighs.	Biopsies were snap-frozen in liquid nitrogen, stored at -80掳C. At processing the biopsy samples were homogenized while still frozen and total RNA isolation was performed using RNeasy kit protocol (Qiagen, Chatsworth, Ca, USA).	biotin	Procedure used standard Affymetrix protocol.	9606	Procedure used standard Affymetrix protocol.	Procedure used standard Affymetrix protocol.	4356.PN	The raw data from 180 microarrays were processed using the Robust Multichip Average (RMA) method. The expression values in the table were after adjustment of RMA expression values (on the log scale) to account for batch and sex effects.	GPL570	Goncalo,,Abecasis	goncalo@umich.edu	Biostatistics	University of Michigan	1420 Washington Heights	Ann Arbor	MI	48105	USA	ftp://ftp.ncbi.nlm.nih.gov/geo/samples/GSM337nnn/GSM337316/suppl/GSM337316.CEL.gz	54675	Reanalyzed by: GSE119087
Individual_4503_PN_sample	GSM337317	Public on Jan 25 2009	Oct 27 2008	Aug 28 2018	RNA	1	skin_tissue	Homo sapiens	uninvolved skin from cases	total RNA	Two biopsies were taken from each patient; one 6mm punch biopsy was obtained from lesional skin of each patient (involved sample) and the other from non-lesional skin (uninvolved sample), taken at least 10 cm away from any active plaque. One biopsy was obtained from each healty control. The non-lesional and control biopsies were taken from the buttocks or upper thighs.	Biopsies were snap-frozen in liquid nitrogen, stored at -80掳C. At processing the biopsy samples were homogenized while still frozen and total RNA isolation was performed using RNeasy kit protocol (Qiagen, Chatsworth, Ca, USA).	biotin	Procedure used standard Affymetrix protocol.	9606	Procedure used standard Affymetrix protocol.	Procedure used standard Affymetrix protocol.	4503.PN	The raw data from 180 microarrays were processed using the Robust Multichip Average (RMA) method. The expression values in the table were after adjustment of RMA expression values (on the log scale) to account for batch and sex effects.	GPL570	Goncalo,,Abecasis	goncalo@umich.edu	Biostatistics	University of Michigan	1420 Washington Heights	Ann Arbor	MI	48105	USA	ftp://ftp.ncbi.nlm.nih.gov/geo/samples/GSM337nnn/GSM337317/suppl/GSM337317.CEL.gz	54675	Reanalyzed by: GSE119087
Individual_5849_PN_sample	GSM337318	Public on Jan 25 2009	Oct 27 2008	Aug 28 2018	RNA	1	skin_tissue	Homo sapiens	uninvolved skin from cases	total RNA	Two biopsies were taken from each patient; one 6mm punch biopsy was obtained from lesional skin of each patient (involved sample) and the other from non-lesional skin (uninvolved sample), taken at least 10 cm away from any active plaque. One biopsy was obtained from each healty control. The non-lesional and control biopsies were taken from the buttocks or upper thighs.	Biopsies were snap-frozen in liquid nitrogen, stored at -80掳C. At processing the biopsy samples were homogenized while still frozen and total RNA isolation was performed using RNeasy kit protocol (Qiagen, Chatsworth, Ca, USA).	biotin	Procedure used standard Affymetrix protocol.	9606	Procedure used standard Affymetrix protocol.	Procedure used standard Affymetrix protocol.	5849.PN	The raw data from 180 microarrays were processed using the Robust Multichip Average (RMA) method. The expression values in the table were after adjustment of RMA expression values (on the log scale) to account for batch and sex effects.	GPL570	Goncalo,,Abecasis	goncalo@umich.edu	Biostatistics	University of Michigan	1420 Washington Heights	Ann Arbor	MI	48105	USA	ftp://ftp.ncbi.nlm.nih.gov/geo/samples/GSM337nnn/GSM337318/suppl/GSM337318.CEL.gz	54675	Reanalyzed by: GSE119087
Individual_582_PP_sample	GSM337319	Public on Jan 25 2009	Oct 27 2008	Aug 28 2018	RNA	1	skin_tissue	Homo sapiens	involved skin from cases	total RNA	Two biopsies were taken from each patient; one 6mm punch biopsy was obtained from lesional skin of each patient (involved sample) and the other from non-lesional skin (uninvolved sample), taken at least 10 cm away from any active plaque. One biopsy was obtained from each healty control. The non-lesional and control biopsies were taken from the buttocks or upper thighs.	Biopsies were snap-frozen in liquid nitrogen, stored at -80掳C. At processing the biopsy samples were homogenized while still frozen and total RNA isolation was performed using RNeasy kit protocol (Qiagen, Chatsworth, Ca, USA).	biotin	Procedure used standard Affymetrix protocol.	9606	Procedure used standard Affymetrix protocol.	Procedure used standard Affymetrix protocol.	582.PP	The raw data from 180 microarrays were processed using the Robust Multichip Average (RMA) method. The expression values in the table were after adjustment of RMA expression values (on the log scale) to account for batch and sex effects.	GPL570	Goncalo,,Abecasis	goncalo@umich.edu	Biostatistics	University of Michigan	1420 Washington Heights	Ann Arbor	MI	48105	USA	ftp://ftp.ncbi.nlm.nih.gov/geo/samples/GSM337nnn/GSM337319/suppl/GSM337319.CEL.gz	54675	Reanalyzed by: GSE119087
Individual_649_PP_sample	GSM337320	Public on Jan 25 2009	Oct 27 2008	Aug 28 2018	RNA	1	skin_tissue	Homo sapiens	involved skin from cases	total RNA	Two biopsies were taken from each patient; one 6mm punch biopsy was obtained from lesional skin of each patient (involved sample) and the other from non-lesional skin (uninvolved sample), taken at least 10 cm away from any active plaque. One biopsy was obtained from each healty control. The non-lesional and control biopsies were taken from the buttocks or upper thighs.	Biopsies were snap-frozen in liquid nitrogen, stored at -80掳C. At processing the biopsy samples were homogenized while still frozen and total RNA isolation was performed using RNeasy kit protocol (Qiagen, Chatsworth, Ca, USA).	biotin	Procedure used standard Affymetrix protocol.	9606	Procedure used standard Affymetrix protocol.	Procedure used standard Affymetrix protocol.	649.PP	The raw data from 180 microarrays were processed using the Robust Multichip Average (RMA) method. The expression values in the table were after adjustment of RMA expression values (on the log scale) to account for batch and sex effects.	GPL570	Goncalo,,Abecasis	goncalo@umich.edu	Biostatistics	University of Michigan	1420 Washington Heights	Ann Arbor	MI	48105	USA	ftp://ftp.ncbi.nlm.nih.gov/geo/samples/GSM337nnn/GSM337320/suppl/GSM337320.CEL.gz	54675	Reanalyzed by: GSE119087
Individual_3059_PP_sample	GSM337321	Public on Jan 25 2009	Oct 27 2008	Aug 28 2018	RNA	1	skin_tissue	Homo sapiens	involved skin from cases	total RNA	Two biopsies were taken from each patient; one 6mm punch biopsy was obtained from lesional skin of each patient (involved sample) and the other from non-lesional skin (uninvolved sample), taken at least 10 cm away from any active plaque. One biopsy was obtained from each healty control. The non-lesional and control biopsies were taken from the buttocks or upper thighs.	Biopsies were snap-frozen in liquid nitrogen, stored at -80掳C. At processing the biopsy samples were homogenized while still frozen and total RNA isolation was performed using RNeasy kit protocol (Qiagen, Chatsworth, Ca, USA).	biotin	Procedure used standard Affymetrix protocol.	9606	Procedure used standard Affymetrix protocol.	Procedure used standard Affymetrix protocol.	3059.PP	The raw data from 180 microarrays were processed using the Robust Multichip Average (RMA) method. The expression values in the table were after adjustment of RMA expression values (on the log scale) to account for batch and sex effects.	GPL570	Goncalo,,Abecasis	goncalo@umich.edu	Biostatistics	University of Michigan	1420 Washington Heights	Ann Arbor	MI	48105	USA	ftp://ftp.ncbi.nlm.nih.gov/geo/samples/GSM337nnn/GSM337321/suppl/GSM337321.CEL.gz	54675	Reanalyzed by: GSE119087
Individual_4136_PP_sample	GSM337322	Public on Jan 25 2009	Oct 27 2008	Aug 28 2018	RNA	1	skin_tissue	Homo sapiens	involved skin from cases	total RNA	Two biopsies were taken from each patient; one 6mm punch biopsy was obtained from lesional skin of each patient (involved sample) and the other from non-lesional skin (uninvolved sample), taken at least 10 cm away from any active plaque. One biopsy was obtained from each healty control. The non-lesional and control biopsies were taken from the buttocks or upper thighs.	Biopsies were snap-frozen in liquid nitrogen, stored at -80掳C. At processing the biopsy samples were homogenized while still frozen and total RNA isolation was performed using RNeasy kit protocol (Qiagen, Chatsworth, Ca, USA).	biotin	Procedure used standard Affymetrix protocol.	9606	Procedure used standard Affymetrix protocol.	Procedure used standard Affymetrix protocol.	4136.PP	The raw data from 180 microarrays were processed using the Robust Multichip Average (RMA) method. The expression values in the table were after adjustment of RMA expression values (on the log scale) to account for batch and sex effects.	GPL570	Goncalo,,Abecasis	goncalo@umich.edu	Biostatistics	University of Michigan	1420 Washington Heights	Ann Arbor	MI	48105	USA	ftp://ftp.ncbi.nlm.nih.gov/geo/samples/GSM337nnn/GSM337322/suppl/GSM337322.CEL.gz	54675	Reanalyzed by: GSE119087
Individual_4162_PP_sample	GSM337323	Public on Jan 25 2009	Oct 27 2008	Aug 28 2018	RNA	1	skin_tissue	Homo sapiens	involved skin from cases	total RNA	Two biopsies were taken from each patient; one 6mm punch biopsy was obtained from lesional skin of each patient (involved sample) and the other from non-lesional skin (uninvolved sample), taken at least 10 cm away from any active plaque. One biopsy was obtained from each healty control. The non-lesional and control biopsies were taken from the buttocks or upper thighs.	Biopsies were snap-frozen in liquid nitrogen, stored at -80掳C. At processing the biopsy samples were homogenized while still frozen and total RNA isolation was performed using RNeasy kit protocol (Qiagen, Chatsworth, Ca, USA).	biotin	Procedure used standard Affymetrix protocol.	9606	Procedure used standard Affymetrix protocol.	Procedure used standard Affymetrix protocol.	4162.PP	The raw data from 180 microarrays were processed using the Robust Multichip Average (RMA) method. The expression values in the table were after adjustment of RMA expression values (on the log scale) to account for batch and sex effects.	GPL570	Goncalo,,Abecasis	goncalo@umich.edu	Biostatistics	University of Michigan	1420 Washington Heights	Ann Arbor	MI	48105	USA	ftp://ftp.ncbi.nlm.nih.gov/geo/samples/GSM337nnn/GSM337323/suppl/GSM337323.CEL.gz	54675	Reanalyzed by: GSE119087
Individual_4164_PP_sample	GSM337324	Public on Jan 25 2009	Oct 27 2008	Aug 28 2018	RNA	1	skin_tissue	Homo sapiens	involved skin from cases	total RNA	Two biopsies were taken from each patient; one 6mm punch biopsy was obtained from lesional skin of each patient (involved sample) and the other from non-lesional skin (uninvolved sample), taken at least 10 cm away from any active plaque. One biopsy was obtained from each healty control. The non-lesional and control biopsies were taken from the buttocks or upper thighs.	Biopsies were snap-frozen in liquid nitrogen, stored at -80掳C. At processing the biopsy samples were homogenized while still frozen and total RNA isolation was performed using RNeasy kit protocol (Qiagen, Chatsworth, Ca, USA).	biotin	Procedure used standard Affymetrix protocol.	9606	Procedure used standard Affymetrix protocol.	Procedure used standard Affymetrix protocol.	4164.PP	The raw data from 180 microarrays were processed using the Robust Multichip Average (RMA) method. The expression values in the table were after adjustment of RMA expression values (on the log scale) to account for batch and sex effects.	GPL570	Goncalo,,Abecasis	goncalo@umich.edu	Biostatistics	University of Michigan	1420 Washington Heights	Ann Arbor	MI	48105	USA	ftp://ftp.ncbi.nlm.nih.gov/geo/samples/GSM337nnn/GSM337324/suppl/GSM337324.CEL.gz	54675	Reanalyzed by: GSE119087
Individual_4165_PP_sample	GSM337325	Public on Jan 25 2009	Oct 27 2008	Aug 28 2018	RNA	1	skin_tissue	Homo sapiens	involved skin from cases	total RNA	Two biopsies were taken from each patient; one 6mm punch biopsy was obtained from lesional skin of each patient (involved sample) and the other from non-lesional skin (uninvolved sample), taken at least 10 cm away from any active plaque. One biopsy was obtained from each healty control. The non-lesional and control biopsies were taken from the buttocks or upper thighs.	Biopsies were snap-frozen in liquid nitrogen, stored at -80掳C. At processing the biopsy samples were homogenized while still frozen and total RNA isolation was performed using RNeasy kit protocol (Qiagen, Chatsworth, Ca, USA).	biotin	Procedure used standard Affymetrix protocol.	9606	Procedure used standard Affymetrix protocol.	Procedure used standard Affymetrix protocol.	4165.PP	The raw data from 180 microarrays were processed using the Robust Multichip Average (RMA) method. The expression values in the table were after adjustment of RMA expression values (on the log scale) to account for batch and sex effects.	GPL570	Goncalo,,Abecasis	goncalo@umich.edu	Biostatistics	University of Michigan	1420 Washington Heights	Ann Arbor	MI	48105	USA	ftp://ftp.ncbi.nlm.nih.gov/geo/samples/GSM337nnn/GSM337325/suppl/GSM337325.CEL.gz	54675	Reanalyzed by: GSE119087
Individual_4177_PP_sample	GSM337326	Public on Jan 25 2009	Oct 27 2008	Aug 28 2018	RNA	1	skin_tissue	Homo sapiens	involved skin from cases	total RNA	Two biopsies were taken from each patient; one 6mm punch biopsy was obtained from lesional skin of each patient (involved sample) and the other from non-lesional skin (uninvolved sample), taken at least 10 cm away from any active plaque. One biopsy was obtained from each healty control. The non-lesional and control biopsies were taken from the buttocks or upper thighs.	Biopsies were snap-frozen in liquid nitrogen, stored at -80掳C. At processing the biopsy samples were homogenized while still frozen and total RNA isolation was performed using RNeasy kit protocol (Qiagen, Chatsworth, Ca, USA).	biotin	Procedure used standard Affymetrix protocol.	9606	Procedure used standard Affymetrix protocol.	Procedure used standard Affymetrix protocol.	4177.PP	The raw data from 180 microarrays were processed using the Robust Multichip Average (RMA) method. The expression values in the table were after adjustment of RMA expression values (on the log scale) to account for batch and sex effects.	GPL570	Goncalo,,Abecasis	goncalo@umich.edu	Biostatistics	University of Michigan	1420 Washington Heights	Ann Arbor	MI	48105	USA	ftp://ftp.ncbi.nlm.nih.gov/geo/samples/GSM337nnn/GSM337326/suppl/GSM337326.CEL.gz	54675	Reanalyzed by: GSE119087
Individual_4216_PP_sample	GSM337327	Public on Jan 25 2009	Oct 27 2008	Aug 28 2018	RNA	1	skin_tissue	Homo sapiens	involved skin from cases	total RNA	Two biopsies were taken from each patient; one 6mm punch biopsy was obtained from lesional skin of each patient (involved sample) and the other from non-lesional skin (uninvolved sample), taken at least 10 cm away from any active plaque. One biopsy was obtained from each healty control. The non-lesional and control biopsies were taken from the buttocks or upper thighs.	Biopsies were snap-frozen in liquid nitrogen, stored at -80掳C. At processing the biopsy samples were homogenized while still frozen and total RNA isolation was performed using RNeasy kit protocol (Qiagen, Chatsworth, Ca, USA).	biotin	Procedure used standard Affymetrix protocol.	9606	Procedure used standard Affymetrix protocol.	Procedure used standard Affymetrix protocol.	4216.PP	The raw data from 180 microarrays were processed using the Robust Multichip Average (RMA) method. The expression values in the table were after adjustment of RMA expression values (on the log scale) to account for batch and sex effects.	GPL570	Goncalo,,Abecasis	goncalo@umich.edu	Biostatistics	University of Michigan	1420 Washington Heights	Ann Arbor	MI	48105	USA	ftp://ftp.ncbi.nlm.nih.gov/geo/samples/GSM337nnn/GSM337327/suppl/GSM337327.CEL.gz	54675	Reanalyzed by: GSE119087
Individual_4247_PP_sample	GSM337328	Public on Jan 25 2009	Oct 27 2008	Aug 28 2018	RNA	1	skin_tissue	Homo sapiens	involved skin from cases	total RNA	Two biopsies were taken from each patient; one 6mm punch biopsy was obtained from lesional skin of each patient (involved sample) and the other from non-lesional skin (uninvolved sample), taken at least 10 cm away from any active plaque. One biopsy was obtained from each healty control. The non-lesional and control biopsies were taken from the buttocks or upper thighs.	Biopsies were snap-frozen in liquid nitrogen, stored at -80掳C. At processing the biopsy samples were homogenized while still frozen and total RNA isolation was performed using RNeasy kit protocol (Qiagen, Chatsworth, Ca, USA).	biotin	Procedure used standard Affymetrix protocol.	9606	Procedure used standard Affymetrix protocol.	Procedure used standard Affymetrix protocol.	4247.PP	The raw data from 180 microarrays were processed using the Robust Multichip Average (RMA) method. The expression values in the table were after adjustment of RMA expression values (on the log scale) to account for batch and sex effects.	GPL570	Goncalo,,Abecasis	goncalo@umich.edu	Biostatistics	University of Michigan	1420 Washington Heights	Ann Arbor	MI	48105	USA	ftp://ftp.ncbi.nlm.nih.gov/geo/samples/GSM337nnn/GSM337328/suppl/GSM337328.CEL.gz	54675	Reanalyzed by: GSE119087
Individual_4269_PP_sample	GSM337329	Public on Jan 25 2009	Oct 27 2008	Aug 28 2018	RNA	1	skin_tissue	Homo sapiens	involved skin from cases	total RNA	Two biopsies were taken from each patient; one 6mm punch biopsy was obtained from lesional skin of each patient (involved sample) and the other from non-lesional skin (uninvolved sample), taken at least 10 cm away from any active plaque. One biopsy was obtained from each healty control. The non-lesional and control biopsies were taken from the buttocks or upper thighs.	Biopsies were snap-frozen in liquid nitrogen, stored at -80掳C. At processing the biopsy samples were homogenized while still frozen and total RNA isolation was performed using RNeasy kit protocol (Qiagen, Chatsworth, Ca, USA).	biotin	Procedure used standard Affymetrix protocol.	9606	Procedure used standard Affymetrix protocol.	Procedure used standard Affymetrix protocol.	4269.PP	The raw data from 180 microarrays were processed using the Robust Multichip Average (RMA) method. The expression values in the table were after adjustment of RMA expression values (on the log scale) to account for batch and sex effects.	GPL570	Goncalo,,Abecasis	goncalo@umich.edu	Biostatistics	University of Michigan	1420 Washington Heights	Ann Arbor	MI	48105	USA	ftp://ftp.ncbi.nlm.nih.gov/geo/samples/GSM337nnn/GSM337329/suppl/GSM337329.CEL.gz	54675	Reanalyzed by: GSE119087
Individual_4298_PP_sample	GSM337330	Public on Jan 25 2009	Oct 27 2008	Aug 28 2018	RNA	1	skin_tissue	Homo sapiens	involved skin from cases	total RNA	Two biopsies were taken from each patient; one 6mm punch biopsy was obtained from lesional skin of each patient (involved sample) and the other from non-lesional skin (uninvolved sample), taken at least 10 cm away from any active plaque. One biopsy was obtained from each healty control. The non-lesional and control biopsies were taken from the buttocks or upper thighs.	Biopsies were snap-frozen in liquid nitrogen, stored at -80掳C. At processing the biopsy samples were homogenized while still frozen and total RNA isolation was performed using RNeasy kit protocol (Qiagen, Chatsworth, Ca, USA).	biotin	Procedure used standard Affymetrix protocol.	9606	Procedure used standard Affymetrix protocol.	Procedure used standard Affymetrix protocol.	4298.PP	The raw data from 180 microarrays were processed using the Robust Multichip Average (RMA) method. The expression values in the table were after adjustment of RMA expression values (on the log scale) to account for batch and sex effects.	GPL570	Goncalo,,Abecasis	goncalo@umich.edu	Biostatistics	University of Michigan	1420 Washington Heights	Ann Arbor	MI	48105	USA	ftp://ftp.ncbi.nlm.nih.gov/geo/samples/GSM337nnn/GSM337330/suppl/GSM337330.CEL.gz	54675	Reanalyzed by: GSE119087
Individual_4339_PP_sample	GSM337331	Public on Jan 25 2009	Oct 27 2008	Aug 28 2018	RNA	1	skin_tissue	Homo sapiens	involved skin from cases	total RNA	Two biopsies were taken from each patient; one 6mm punch biopsy was obtained from lesional skin of each patient (involved sample) and the other from non-lesional skin (uninvolved sample), taken at least 10 cm away from any active plaque. One biopsy was obtained from each healty control. The non-lesional and control biopsies were taken from the buttocks or upper thighs.	Biopsies were snap-frozen in liquid nitrogen, stored at -80掳C. At processing the biopsy samples were homogenized while still frozen and total RNA isolation was performed using RNeasy kit protocol (Qiagen, Chatsworth, Ca, USA).	biotin	Procedure used standard Affymetrix protocol.	9606	Procedure used standard Affymetrix protocol.	Procedure used standard Affymetrix protocol.	4339.PP	The raw data from 180 microarrays were processed using the Robust Multichip Average (RMA) method. The expression values in the table were after adjustment of RMA expression values (on the log scale) to account for batch and sex effects.	GPL570	Goncalo,,Abecasis	goncalo@umich.edu	Biostatistics	University of Michigan	1420 Washington Heights	Ann Arbor	MI	48105	USA	ftp://ftp.ncbi.nlm.nih.gov/geo/samples/GSM337nnn/GSM337331/suppl/GSM337331.CEL.gz	54675	Reanalyzed by: GSE119087
Individual_4362_PP_sample	GSM337332	Public on Jan 25 2009	Oct 27 2008	Aug 28 2018	RNA	1	skin_tissue	Homo sapiens	involved skin from cases	total RNA	Two biopsies were taken from each patient; one 6mm punch biopsy was obtained from lesional skin of each patient (involved sample) and the other from non-lesional skin (uninvolved sample), taken at least 10 cm away from any active plaque. One biopsy was obtained from each healty control. The non-lesional and control biopsies were taken from the buttocks or upper thighs.	Biopsies were snap-frozen in liquid nitrogen, stored at -80掳C. At processing the biopsy samples were homogenized while still frozen and total RNA isolation was performed using RNeasy kit protocol (Qiagen, Chatsworth, Ca, USA).	biotin	Procedure used standard Affymetrix protocol.	9606	Procedure used standard Affymetrix protocol.	Procedure used standard Affymetrix protocol.	4362.PP	The raw data from 180 microarrays were processed using the Robust Multichip Average (RMA) method. The expression values in the table were after adjustment of RMA expression values (on the log scale) to account for batch and sex effects.	GPL570	Goncalo,,Abecasis	goncalo@umich.edu	Biostatistics	University of Michigan	1420 Washington Heights	Ann Arbor	MI	48105	USA	ftp://ftp.ncbi.nlm.nih.gov/geo/samples/GSM337nnn/GSM337332/suppl/GSM337332.CEL.gz	54675	Reanalyzed by: GSE119087
Individual_4397_PP_sample	GSM337333	Public on Jan 25 2009	Oct 27 2008	Aug 28 2018	RNA	1	skin_tissue	Homo sapiens	involved skin from cases	total RNA	Two biopsies were taken from each patient; one 6mm punch biopsy was obtained from lesional skin of each patient (involved sample) and the other from non-lesional skin (uninvolved sample), taken at least 10 cm away from any active plaque. One biopsy was obtained from each healty control. The non-lesional and control biopsies were taken from the buttocks or upper thighs.	Biopsies were snap-frozen in liquid nitrogen, stored at -80掳C. At processing the biopsy samples were homogenized while still frozen and total RNA isolation was performed using RNeasy kit protocol (Qiagen, Chatsworth, Ca, USA).	biotin	Procedure used standard Affymetrix protocol.	9606	Procedure used standard Affymetrix protocol.	Procedure used standard Affymetrix protocol.	4397.PP	The raw data from 180 microarrays were processed using the Robust Multichip Average (RMA) method. The expression values in the table were after adjustment of RMA expression values (on the log scale) to account for batch and sex effects.	GPL570	Goncalo,,Abecasis	goncalo@umich.edu	Biostatistics	University of Michigan	1420 Washington Heights	Ann Arbor	MI	48105	USA	ftp://ftp.ncbi.nlm.nih.gov/geo/samples/GSM337nnn/GSM337333/suppl/GSM337333.CEL.gz	54675	Reanalyzed by: GSE119087
Individual_4426_PP_sample	GSM337334	Public on Jan 25 2009	Oct 27 2008	Aug 28 2018	RNA	1	skin_tissue	Homo sapiens	involved skin from cases	total RNA	Two biopsies were taken from each patient; one 6mm punch biopsy was obtained from lesional skin of each patient (involved sample) and the other from non-lesional skin (uninvolved sample), taken at least 10 cm away from any active plaque. One biopsy was obtained from each healty control. The non-lesional and control biopsies were taken from the buttocks or upper thighs.	Biopsies were snap-frozen in liquid nitrogen, stored at -80掳C. At processing the biopsy samples were homogenized while still frozen and total RNA isolation was performed using RNeasy kit protocol (Qiagen, Chatsworth, Ca, USA).	biotin	Procedure used standard Affymetrix protocol.	9606	Procedure used standard Affymetrix protocol.	Procedure used standard Affymetrix protocol.	4426.PP	The raw data from 180 microarrays were processed using the Robust Multichip Average (RMA) method. The expression values in the table were after adjustment of RMA expression values (on the log scale) to account for batch and sex effects.	GPL570	Goncalo,,Abecasis	goncalo@umich.edu	Biostatistics	University of Michigan	1420 Washington Heights	Ann Arbor	MI	48105	USA	ftp://ftp.ncbi.nlm.nih.gov/geo/samples/GSM337nnn/GSM337334/suppl/GSM337334.CEL.gz	54675	Reanalyzed by: GSE119087
Individual_4505_PP_sample	GSM337335	Public on Jan 25 2009	Oct 27 2008	Aug 28 2018	RNA	1	skin_tissue	Homo sapiens	involved skin from cases	total RNA	Two biopsies were taken from each patient; one 6mm punch biopsy was obtained from lesional skin of each patient (involved sample) and the other from non-lesional skin (uninvolved sample), taken at least 10 cm away from any active plaque. One biopsy was obtained from each healty control. The non-lesional and control biopsies were taken from the buttocks or upper thighs.	Biopsies were snap-frozen in liquid nitrogen, stored at -80掳C. At processing the biopsy samples were homogenized while still frozen and total RNA isolation was performed using RNeasy kit protocol (Qiagen, Chatsworth, Ca, USA).	biotin	Procedure used standard Affymetrix protocol.	9606	Procedure used standard Affymetrix protocol.	Procedure used standard Affymetrix protocol.	4505.PP	The raw data from 180 microarrays were processed using the Robust Multichip Average (RMA) method. The expression values in the table were after adjustment of RMA expression values (on the log scale) to account for batch and sex effects.	GPL570	Goncalo,,Abecasis	goncalo@umich.edu	Biostatistics	University of Michigan	1420 Washington Heights	Ann Arbor	MI	48105	USA	ftp://ftp.ncbi.nlm.nih.gov/geo/samples/GSM337nnn/GSM337335/suppl/GSM337335.CEL.gz	54675	Reanalyzed by: GSE119087
Individual_4697_PP_sample	GSM337336	Public on Jan 25 2009	Oct 27 2008	Aug 28 2018	RNA	1	skin_tissue	Homo sapiens	involved skin from cases	total RNA	Two biopsies were taken from each patient; one 6mm punch biopsy was obtained from lesional skin of each patient (involved sample) and the other from non-lesional skin (uninvolved sample), taken at least 10 cm away from any active plaque. One biopsy was obtained from each healty control. The non-lesional and control biopsies were taken from the buttocks or upper thighs.	Biopsies were snap-frozen in liquid nitrogen, stored at -80掳C. At processing the biopsy samples were homogenized while still frozen and total RNA isolation was performed using RNeasy kit protocol (Qiagen, Chatsworth, Ca, USA).	biotin	Procedure used standard Affymetrix protocol.	9606	Procedure used standard Affymetrix protocol.	Procedure used standard Affymetrix protocol.	4697.PP	The raw data from 180 microarrays were processed using the Robust Multichip Average (RMA) method. The expression values in the table were after adjustment of RMA expression values (on the log scale) to account for batch and sex effects.	GPL570	Goncalo,,Abecasis	goncalo@umich.edu	Biostatistics	University of Michigan	1420 Washington Heights	Ann Arbor	MI	48105	USA	ftp://ftp.ncbi.nlm.nih.gov/geo/samples/GSM337nnn/GSM337336/suppl/GSM337336.CEL.gz	54675	Reanalyzed by: GSE119087
Individual_4934_PP_sample	GSM337337	Public on Jan 25 2009	Oct 27 2008	Aug 28 2018	RNA	1	skin_tissue	Homo sapiens	involved skin from cases	total RNA	Two biopsies were taken from each patient; one 6mm punch biopsy was obtained from lesional skin of each patient (involved sample) and the other from non-lesional skin (uninvolved sample), taken at least 10 cm away from any active plaque. One biopsy was obtained from each healty control. The non-lesional and control biopsies were taken from the buttocks or upper thighs.	Biopsies were snap-frozen in liquid nitrogen, stored at -80掳C. At processing the biopsy samples were homogenized while still frozen and total RNA isolation was performed using RNeasy kit protocol (Qiagen, Chatsworth, Ca, USA).	biotin	Procedure used standard Affymetrix protocol.	9606	Procedure used standard Affymetrix protocol.	Procedure used standard Affymetrix protocol.	4934.PP	The raw data from 180 microarrays were processed using the Robust Multichip Average (RMA) method. The expression values in the table were after adjustment of RMA expression values (on the log scale) to account for batch and sex effects.	GPL570	Goncalo,,Abecasis	goncalo@umich.edu	Biostatistics	University of Michigan	1420 Washington Heights	Ann Arbor	MI	48105	USA	ftp://ftp.ncbi.nlm.nih.gov/geo/samples/GSM337nnn/GSM337337/suppl/GSM337337.CEL.gz	54675	Reanalyzed by: GSE119087
Individual_5242_PP_sample	GSM337338	Public on Jan 25 2009	Oct 27 2008	Aug 28 2018	RNA	1	skin_tissue	Homo sapiens	involved skin from cases	total RNA	Two biopsies were taken from each patient; one 6mm punch biopsy was obtained from lesional skin of each patient (involved sample) and the other from non-lesional skin (uninvolved sample), taken at least 10 cm away from any active plaque. One biopsy was obtained from each healty control. The non-lesional and control biopsies were taken from the buttocks or upper thighs.	Biopsies were snap-frozen in liquid nitrogen, stored at -80掳C. At processing the biopsy samples were homogenized while still frozen and total RNA isolation was performed using RNeasy kit protocol (Qiagen, Chatsworth, Ca, USA).	biotin	Procedure used standard Affymetrix protocol.	9606	Procedure used standard Affymetrix protocol.	Procedure used standard Affymetrix protocol.	5242.PP	The raw data from 180 microarrays were processed using the Robust Multichip Average (RMA) method. The expression values in the table were after adjustment of RMA expression values (on the log scale) to account for batch and sex effects.	GPL570	Goncalo,,Abecasis	goncalo@umich.edu	Biostatistics	University of Michigan	1420 Washington Heights	Ann Arbor	MI	48105	USA	ftp://ftp.ncbi.nlm.nih.gov/geo/samples/GSM337nnn/GSM337338/suppl/GSM337338.CEL.gz	54675	Reanalyzed by: GSE119087
Individual_777_PP_sample	GSM337339	Public on Jan 25 2009	Oct 27 2008	Aug 28 2018	RNA	1	skin_tissue	Homo sapiens	involved skin from cases	total RNA	Two biopsies were taken from each patient; one 6mm punch biopsy was obtained from lesional skin of each patient (involved sample) and the other from non-lesional skin (uninvolved sample), taken at least 10 cm away from any active plaque. One biopsy was obtained from each healty control. The non-lesional and control biopsies were taken from the buttocks or upper thighs.	Biopsies were snap-frozen in liquid nitrogen, stored at -80掳C. At processing the biopsy samples were homogenized while still frozen and total RNA isolation was performed using RNeasy kit protocol (Qiagen, Chatsworth, Ca, USA).	biotin	Procedure used standard Affymetrix protocol.	9606	Procedure used standard Affymetrix protocol.	Procedure used standard Affymetrix protocol.	777.PP	The raw data from 180 microarrays were processed using the Robust Multichip Average (RMA) method. The expression values in the table were after adjustment of RMA expression values (on the log scale) to account for batch and sex effects.	GPL570	Goncalo,,Abecasis	goncalo@umich.edu	Biostatistics	University of Michigan	1420 Washington Heights	Ann Arbor	MI	48105	USA	ftp://ftp.ncbi.nlm.nih.gov/geo/samples/GSM337nnn/GSM337339/suppl/GSM337339.CEL.gz	54675	Reanalyzed by: GSE119087
Individual_3171_PP_sample	GSM337340	Public on Jan 25 2009	Oct 27 2008	Aug 28 2018	RNA	1	skin_tissue	Homo sapiens	involved skin from cases	total RNA	Two biopsies were taken from each patient; one 6mm punch biopsy was obtained from lesional skin of each patient (involved sample) and the other from non-lesional skin (uninvolved sample), taken at least 10 cm away from any active plaque. One biopsy was obtained from each healty control. The non-lesional and control biopsies were taken from the buttocks or upper thighs.	Biopsies were snap-frozen in liquid nitrogen, stored at -80掳C. At processing the biopsy samples were homogenized while still frozen and total RNA isolation was performed using RNeasy kit protocol (Qiagen, Chatsworth, Ca, USA).	biotin	Procedure used standard Affymetrix protocol.	9606	Procedure used standard Affymetrix protocol.	Procedure used standard Affymetrix protocol.	3171.PP	The raw data from 180 microarrays were processed using the Robust Multichip Average (RMA) method. The expression values in the table were after adjustment of RMA expression values (on the log scale) to account for batch and sex effects.	GPL570	Goncalo,,Abecasis	goncalo@umich.edu	Biostatistics	University of Michigan	1420 Washington Heights	Ann Arbor	MI	48105	USA	ftp://ftp.ncbi.nlm.nih.gov/geo/samples/GSM337nnn/GSM337340/suppl/GSM337340.CEL.gz	54675	Reanalyzed by: GSE119087
Individual_3690_PP_sample	GSM337341	Public on Jan 25 2009	Oct 27 2008	Aug 28 2018	RNA	1	skin_tissue	Homo sapiens	involved skin from cases	total RNA	Two biopsies were taken from each patient; one 6mm punch biopsy was obtained from lesional skin of each patient (involved sample) and the other from non-lesional skin (uninvolved sample), taken at least 10 cm away from any active plaque. One biopsy was obtained from each healty control. The non-lesional and control biopsies were taken from the buttocks or upper thighs.	Biopsies were snap-frozen in liquid nitrogen, stored at -80掳C. At processing the biopsy samples were homogenized while still frozen and total RNA isolation was performed using RNeasy kit protocol (Qiagen, Chatsworth, Ca, USA).	biotin	Procedure used standard Affymetrix protocol.	9606	Procedure used standard Affymetrix protocol.	Procedure used standard Affymetrix protocol.	3690.PP	The raw data from 180 microarrays were processed using the Robust Multichip Average (RMA) method. The expression values in the table were after adjustment of RMA expression values (on the log scale) to account for batch and sex effects.	GPL570	Goncalo,,Abecasis	goncalo@umich.edu	Biostatistics	University of Michigan	1420 Washington Heights	Ann Arbor	MI	48105	USA	ftp://ftp.ncbi.nlm.nih.gov/geo/samples/GSM337nnn/GSM337341/suppl/GSM337341.CEL.gz	54675	Reanalyzed by: GSE119087
Individual_4208_PP_sample	GSM337342	Public on Jan 25 2009	Oct 27 2008	Aug 28 2018	RNA	1	skin_tissue	Homo sapiens	involved skin from cases	total RNA	Two biopsies were taken from each patient; one 6mm punch biopsy was obtained from lesional skin of each patient (involved sample) and the other from non-lesional skin (uninvolved sample), taken at least 10 cm away from any active plaque. One biopsy was obtained from each healty control. The non-lesional and control biopsies were taken from the buttocks or upper thighs.	Biopsies were snap-frozen in liquid nitrogen, stored at -80掳C. At processing the biopsy samples were homogenized while still frozen and total RNA isolation was performed using RNeasy kit protocol (Qiagen, Chatsworth, Ca, USA).	biotin	Procedure used standard Affymetrix protocol.	9606	Procedure used standard Affymetrix protocol.	Procedure used standard Affymetrix protocol.	4208.PP	The raw data from 180 microarrays were processed using the Robust Multichip Average (RMA) method. The expression values in the table were after adjustment of RMA expression values (on the log scale) to account for batch and sex effects.	GPL570	Goncalo,,Abecasis	goncalo@umich.edu	Biostatistics	University of Michigan	1420 Washington Heights	Ann Arbor	MI	48105	USA	ftp://ftp.ncbi.nlm.nih.gov/geo/samples/GSM337nnn/GSM337342/suppl/GSM337342.CEL.gz	54675	Reanalyzed by: GSE119087
Individual_4163_PP_sample	GSM337343	Public on Jan 25 2009	Oct 27 2008	Aug 28 2018	RNA	1	skin_tissue	Homo sapiens	involved skin from cases	total RNA	Two biopsies were taken from each patient; one 6mm punch biopsy was obtained from lesional skin of each patient (involved sample) and the other from non-lesional skin (uninvolved sample), taken at least 10 cm away from any active plaque. One biopsy was obtained from each healty control. The non-lesional and control biopsies were taken from the buttocks or upper thighs.	Biopsies were snap-frozen in liquid nitrogen, stored at -80掳C. At processing the biopsy samples were homogenized while still frozen and total RNA isolation was performed using RNeasy kit protocol (Qiagen, Chatsworth, Ca, USA).	biotin	Procedure used standard Affymetrix protocol.	9606	Procedure used standard Affymetrix protocol.	Procedure used standard Affymetrix protocol.	4163.PP	The raw data from 180 microarrays were processed using the Robust Multichip Average (RMA) method. The expression values in the table were after adjustment of RMA expression values (on the log scale) to account for batch and sex effects.	GPL570	Goncalo,,Abecasis	goncalo@umich.edu	Biostatistics	University of Michigan	1420 Washington Heights	Ann Arbor	MI	48105	USA	ftp://ftp.ncbi.nlm.nih.gov/geo/samples/GSM337nnn/GSM337343/suppl/GSM337343.CEL.gz	54675	Reanalyzed by: GSE119087
Individual_4257_PP_sample	GSM337344	Public on Jan 25 2009	Oct 27 2008	Aug 28 2018	RNA	1	skin_tissue	Homo sapiens	involved skin from cases	total RNA	Two biopsies were taken from each patient; one 6mm punch biopsy was obtained from lesional skin of each patient (involved sample) and the other from non-lesional skin (uninvolved sample), taken at least 10 cm away from any active plaque. One biopsy was obtained from each healty control. The non-lesional and control biopsies were taken from the buttocks or upper thighs.	Biopsies were snap-frozen in liquid nitrogen, stored at -80掳C. At processing the biopsy samples were homogenized while still frozen and total RNA isolation was performed using RNeasy kit protocol (Qiagen, Chatsworth, Ca, USA).	biotin	Procedure used standard Affymetrix protocol.	9606	Procedure used standard Affymetrix protocol.	Procedure used standard Affymetrix protocol.	4257.PP	The raw data from 180 microarrays were processed using the Robust Multichip Average (RMA) method. The expression values in the table were after adjustment of RMA expression values (on the log scale) to account for batch and sex effects.	GPL570	Goncalo,,Abecasis	goncalo@umich.edu	Biostatistics	University of Michigan	1420 Washington Heights	Ann Arbor	MI	48105	USA	ftp://ftp.ncbi.nlm.nih.gov/geo/samples/GSM337nnn/GSM337344/suppl/GSM337344.CEL.gz	54675	Reanalyzed by: GSE119087
Individual_4284_PP_sample	GSM337345	Public on Jan 25 2009	Oct 27 2008	Aug 28 2018	RNA	1	skin_tissue	Homo sapiens	involved skin from cases	total RNA	Two biopsies were taken from each patient; one 6mm punch biopsy was obtained from lesional skin of each patient (involved sample) and the other from non-lesional skin (uninvolved sample), taken at least 10 cm away from any active plaque. One biopsy was obtained from each healty control. The non-lesional and control biopsies were taken from the buttocks or upper thighs.	Biopsies were snap-frozen in liquid nitrogen, stored at -80掳C. At processing the biopsy samples were homogenized while still frozen and total RNA isolation was performed using RNeasy kit protocol (Qiagen, Chatsworth, Ca, USA).	biotin	Procedure used standard Affymetrix protocol.	9606	Procedure used standard Affymetrix protocol.	Procedure used standard Affymetrix protocol.	4284.PP	The raw data from 180 microarrays were processed using the Robust Multichip Average (RMA) method. The expression values in the table were after adjustment of RMA expression values (on the log scale) to account for batch and sex effects.	GPL570	Goncalo,,Abecasis	goncalo@umich.edu	Biostatistics	University of Michigan	1420 Washington Heights	Ann Arbor	MI	48105	USA	ftp://ftp.ncbi.nlm.nih.gov/geo/samples/GSM337nnn/GSM337345/suppl/GSM337345.CEL.gz	54675	Reanalyzed by: GSE119087
Individual_4294_PP_sample	GSM337346	Public on Jan 25 2009	Oct 27 2008	Aug 28 2018	RNA	1	skin_tissue	Homo sapiens	involved skin from cases	total RNA	Two biopsies were taken from each patient; one 6mm punch biopsy was obtained from lesional skin of each patient (involved sample) and the other from non-lesional skin (uninvolved sample), taken at least 10 cm away from any active plaque. One biopsy was obtained from each healty control. The non-lesional and control biopsies were taken from the buttocks or upper thighs.	Biopsies were snap-frozen in liquid nitrogen, stored at -80掳C. At processing the biopsy samples were homogenized while still frozen and total RNA isolation was performed using RNeasy kit protocol (Qiagen, Chatsworth, Ca, USA).	biotin	Procedure used standard Affymetrix protocol.	9606	Procedure used standard Affymetrix protocol.	Procedure used standard Affymetrix protocol.	4294.PP	The raw data from 180 microarrays were processed using the Robust Multichip Average (RMA) method. The expression values in the table were after adjustment of RMA expression values (on the log scale) to account for batch and sex effects.	GPL570	Goncalo,,Abecasis	goncalo@umich.edu	Biostatistics	University of Michigan	1420 Washington Heights	Ann Arbor	MI	48105	USA	ftp://ftp.ncbi.nlm.nih.gov/geo/samples/GSM337nnn/GSM337346/suppl/GSM337346.CEL.gz	54675	Reanalyzed by: GSE119087
Individual_4334_PP_sample	GSM337347	Public on Jan 25 2009	Oct 27 2008	Aug 28 2018	RNA	1	skin_tissue	Homo sapiens	involved skin from cases	total RNA	Two biopsies were taken from each patient; one 6mm punch biopsy was obtained from lesional skin of each patient (involved sample) and the other from non-lesional skin (uninvolved sample), taken at least 10 cm away from any active plaque. One biopsy was obtained from each healty control. The non-lesional and control biopsies were taken from the buttocks or upper thighs.	Biopsies were snap-frozen in liquid nitrogen, stored at -80掳C. At processing the biopsy samples were homogenized while still frozen and total RNA isolation was performed using RNeasy kit protocol (Qiagen, Chatsworth, Ca, USA).	biotin	Procedure used standard Affymetrix protocol.	9606	Procedure used standard Affymetrix protocol.	Procedure used standard Affymetrix protocol.	4334.PP	The raw data from 180 microarrays were processed using the Robust Multichip Average (RMA) method. The expression values in the table were after adjustment of RMA expression values (on the log scale) to account for batch and sex effects.	GPL570	Goncalo,,Abecasis	goncalo@umich.edu	Biostatistics	University of Michigan	1420 Washington Heights	Ann Arbor	MI	48105	USA	ftp://ftp.ncbi.nlm.nih.gov/geo/samples/GSM337nnn/GSM337347/suppl/GSM337347.CEL.gz	54675	Reanalyzed by: GSE119087
Individual_4368_PP_sample	GSM337348	Public on Jan 25 2009	Oct 27 2008	Aug 28 2018	RNA	1	skin_tissue	Homo sapiens	involved skin from cases	total RNA	Two biopsies were taken from each patient; one 6mm punch biopsy was obtained from lesional skin of each patient (involved sample) and the other from non-lesional skin (uninvolved sample), taken at least 10 cm away from any active plaque. One biopsy was obtained from each healty control. The non-lesional and control biopsies were taken from the buttocks or upper thighs.	Biopsies were snap-frozen in liquid nitrogen, stored at -80掳C. At processing the biopsy samples were homogenized while still frozen and total RNA isolation was performed using RNeasy kit protocol (Qiagen, Chatsworth, Ca, USA).	biotin	Procedure used standard Affymetrix protocol.	9606	Procedure used standard Affymetrix protocol.	Procedure used standard Affymetrix protocol.	4368.PP	The raw data from 180 microarrays were processed using the Robust Multichip Average (RMA) method. The expression values in the table were after adjustment of RMA expression values (on the log scale) to account for batch and sex effects.	GPL570	Goncalo,,Abecasis	goncalo@umich.edu	Biostatistics	University of Michigan	1420 Washington Heights	Ann Arbor	MI	48105	USA	ftp://ftp.ncbi.nlm.nih.gov/geo/samples/GSM337nnn/GSM337348/suppl/GSM337348.CEL.gz	54675	Reanalyzed by: GSE119087
Individual_4389_PP_sample	GSM337349	Public on Jan 25 2009	Oct 27 2008	Aug 28 2018	RNA	1	skin_tissue	Homo sapiens	involved skin from cases	total RNA	Two biopsies were taken from each patient; one 6mm punch biopsy was obtained from lesional skin of each patient (involved sample) and the other from non-lesional skin (uninvolved sample), taken at least 10 cm away from any active plaque. One biopsy was obtained from each healty control. The non-lesional and control biopsies were taken from the buttocks or upper thighs.	Biopsies were snap-frozen in liquid nitrogen, stored at -80掳C. At processing the biopsy samples were homogenized while still frozen and total RNA isolation was performed using RNeasy kit protocol (Qiagen, Chatsworth, Ca, USA).	biotin	Procedure used standard Affymetrix protocol.	9606	Procedure used standard Affymetrix protocol.	Procedure used standard Affymetrix protocol.	4389.PP	The raw data from 180 microarrays were processed using the Robust Multichip Average (RMA) method. The expression values in the table were after adjustment of RMA expression values (on the log scale) to account for batch and sex effects.	GPL570	Goncalo,,Abecasis	goncalo@umich.edu	Biostatistics	University of Michigan	1420 Washington Heights	Ann Arbor	MI	48105	USA	ftp://ftp.ncbi.nlm.nih.gov/geo/samples/GSM337nnn/GSM337349/suppl/GSM337349.CEL.gz	54675	Reanalyzed by: GSE119087
Individual_4609_PP_sample	GSM337350	Public on Jan 25 2009	Oct 27 2008	Aug 28 2018	RNA	1	skin_tissue	Homo sapiens	involved skin from cases	total RNA	Two biopsies were taken from each patient; one 6mm punch biopsy was obtained from lesional skin of each patient (involved sample) and the other from non-lesional skin (uninvolved sample), taken at least 10 cm away from any active plaque. One biopsy was obtained from each healty control. The non-lesional and control biopsies were taken from the buttocks or upper thighs.	Biopsies were snap-frozen in liquid nitrogen, stored at -80掳C. At processing the biopsy samples were homogenized while still frozen and total RNA isolation was performed using RNeasy kit protocol (Qiagen, Chatsworth, Ca, USA).	biotin	Procedure used standard Affymetrix protocol.	9606	Procedure used standard Affymetrix protocol.	Procedure used standard Affymetrix protocol.	4609.PP	The raw data from 180 microarrays were processed using the Robust Multichip Average (RMA) method. The expression values in the table were after adjustment of RMA expression values (on the log scale) to account for batch and sex effects.	GPL570	Goncalo,,Abecasis	goncalo@umich.edu	Biostatistics	University of Michigan	1420 Washington Heights	Ann Arbor	MI	48105	USA	ftp://ftp.ncbi.nlm.nih.gov/geo/samples/GSM337nnn/GSM337350/suppl/GSM337350.CEL.gz	54675	Reanalyzed by: GSE119087
Individual_4616_PP_sample	GSM337351	Public on Jan 25 2009	Oct 27 2008	Aug 28 2018	RNA	1	skin_tissue	Homo sapiens	involved skin from cases	total RNA	Two biopsies were taken from each patient; one 6mm punch biopsy was obtained from lesional skin of each patient (involved sample) and the other from non-lesional skin (uninvolved sample), taken at least 10 cm away from any active plaque. One biopsy was obtained from each healty control. The non-lesional and control biopsies were taken from the buttocks or upper thighs.	Biopsies were snap-frozen in liquid nitrogen, stored at -80掳C. At processing the biopsy samples were homogenized while still frozen and total RNA isolation was performed using RNeasy kit protocol (Qiagen, Chatsworth, Ca, USA).	biotin	Procedure used standard Affymetrix protocol.	9606	Procedure used standard Affymetrix protocol.	Procedure used standard Affymetrix protocol.	4616.PP	The raw data from 180 microarrays were processed using the Robust Multichip Average (RMA) method. The expression values in the table were after adjustment of RMA expression values (on the log scale) to account for batch and sex effects.	GPL570	Goncalo,,Abecasis	goncalo@umich.edu	Biostatistics	University of Michigan	1420 Washington Heights	Ann Arbor	MI	48105	USA	ftp://ftp.ncbi.nlm.nih.gov/geo/samples/GSM337nnn/GSM337351/suppl/GSM337351.CEL.gz	54675	Reanalyzed by: GSE119087
Individual_4688_PP_sample	GSM337352	Public on Jan 25 2009	Oct 27 2008	Aug 28 2018	RNA	1	skin_tissue	Homo sapiens	involved skin from cases	total RNA	Two biopsies were taken from each patient; one 6mm punch biopsy was obtained from lesional skin of each patient (involved sample) and the other from non-lesional skin (uninvolved sample), taken at least 10 cm away from any active plaque. One biopsy was obtained from each healty control. The non-lesional and control biopsies were taken from the buttocks or upper thighs.	Biopsies were snap-frozen in liquid nitrogen, stored at -80掳C. At processing the biopsy samples were homogenized while still frozen and total RNA isolation was performed using RNeasy kit protocol (Qiagen, Chatsworth, Ca, USA).	biotin	Procedure used standard Affymetrix protocol.	9606	Procedure used standard Affymetrix protocol.	Procedure used standard Affymetrix protocol.	4688.PP	The raw data from 180 microarrays were processed using the Robust Multichip Average (RMA) method. The expression values in the table were after adjustment of RMA expression values (on the log scale) to account for batch and sex effects.	GPL570	Goncalo,,Abecasis	goncalo@umich.edu	Biostatistics	University of Michigan	1420 Washington Heights	Ann Arbor	MI	48105	USA	ftp://ftp.ncbi.nlm.nih.gov/geo/samples/GSM337nnn/GSM337352/suppl/GSM337352.CEL.gz	54675	Reanalyzed by: GSE119087
Individual_5177_PP_sample	GSM337353	Public on Jan 25 2009	Oct 27 2008	Aug 28 2018	RNA	1	skin_tissue	Homo sapiens	involved skin from cases	total RNA	Two biopsies were taken from each patient; one 6mm punch biopsy was obtained from lesional skin of each patient (involved sample) and the other from non-lesional skin (uninvolved sample), taken at least 10 cm away from any active plaque. One biopsy was obtained from each healty control. The non-lesional and control biopsies were taken from the buttocks or upper thighs.	Biopsies were snap-frozen in liquid nitrogen, stored at -80掳C. At processing the biopsy samples were homogenized while still frozen and total RNA isolation was performed using RNeasy kit protocol (Qiagen, Chatsworth, Ca, USA).	biotin	Procedure used standard Affymetrix protocol.	9606	Procedure used standard Affymetrix protocol.	Procedure used standard Affymetrix protocol.	5177.PP	The raw data from 180 microarrays were processed using the Robust Multichip Average (RMA) method. The expression values in the table were after adjustment of RMA expression values (on the log scale) to account for batch and sex effects.	GPL570	Goncalo,,Abecasis	goncalo@umich.edu	Biostatistics	University of Michigan	1420 Washington Heights	Ann Arbor	MI	48105	USA	ftp://ftp.ncbi.nlm.nih.gov/geo/samples/GSM337nnn/GSM337353/suppl/GSM337353.CEL.gz	54675	Reanalyzed by: GSE119087
Individual_5258_PP_sample	GSM337354	Public on Jan 25 2009	Oct 27 2008	Aug 28 2018	RNA	1	skin_tissue	Homo sapiens	involved skin from cases	total RNA	Two biopsies were taken from each patient; one 6mm punch biopsy was obtained from lesional skin of each patient (involved sample) and the other from non-lesional skin (uninvolved sample), taken at least 10 cm away from any active plaque. One biopsy was obtained from each healty control. The non-lesional and control biopsies were taken from the buttocks or upper thighs.	Biopsies were snap-frozen in liquid nitrogen, stored at -80掳C. At processing the biopsy samples were homogenized while still frozen and total RNA isolation was performed using RNeasy kit protocol (Qiagen, Chatsworth, Ca, USA).	biotin	Procedure used standard Affymetrix protocol.	9606	Procedure used standard Affymetrix protocol.	Procedure used standard Affymetrix protocol.	5258.PP	The raw data from 180 microarrays were processed using the Robust Multichip Average (RMA) method. The expression values in the table were after adjustment of RMA expression values (on the log scale) to account for batch and sex effects.	GPL570	Goncalo,,Abecasis	goncalo@umich.edu	Biostatistics	University of Michigan	1420 Washington Heights	Ann Arbor	MI	48105	USA	ftp://ftp.ncbi.nlm.nih.gov/geo/samples/GSM337nnn/GSM337354/suppl/GSM337354.CEL.gz	54675	Reanalyzed by: GSE119087
Individual_5325_PP_sample	GSM337355	Public on Jan 25 2009	Oct 27 2008	Aug 28 2018	RNA	1	skin_tissue	Homo sapiens	involved skin from cases	total RNA	Two biopsies were taken from each patient; one 6mm punch biopsy was obtained from lesional skin of each patient (involved sample) and the other from non-lesional skin (uninvolved sample), taken at least 10 cm away from any active plaque. One biopsy was obtained from each healty control. The non-lesional and control biopsies were taken from the buttocks or upper thighs.	Biopsies were snap-frozen in liquid nitrogen, stored at -80掳C. At processing the biopsy samples were homogenized while still frozen and total RNA isolation was performed using RNeasy kit protocol (Qiagen, Chatsworth, Ca, USA).	biotin	Procedure used standard Affymetrix protocol.	9606	Procedure used standard Affymetrix protocol.	Procedure used standard Affymetrix protocol.	5325.PP	The raw data from 180 microarrays were processed using the Robust Multichip Average (RMA) method. The expression values in the table were after adjustment of RMA expression values (on the log scale) to account for batch and sex effects.	GPL570	Goncalo,,Abecasis	goncalo@umich.edu	Biostatistics	University of Michigan	1420 Washington Heights	Ann Arbor	MI	48105	USA	ftp://ftp.ncbi.nlm.nih.gov/geo/samples/GSM337nnn/GSM337355/suppl/GSM337355.CEL.gz	54675	Reanalyzed by: GSE119087
Individual_5331_PP_sample	GSM337356	Public on Jan 25 2009	Oct 27 2008	Aug 28 2018	RNA	1	skin_tissue	Homo sapiens	involved skin from cases	total RNA	Two biopsies were taken from each patient; one 6mm punch biopsy was obtained from lesional skin of each patient (involved sample) and the other from non-lesional skin (uninvolved sample), taken at least 10 cm away from any active plaque. One biopsy was obtained from each healty control. The non-lesional and control biopsies were taken from the buttocks or upper thighs.	Biopsies were snap-frozen in liquid nitrogen, stored at -80掳C. At processing the biopsy samples were homogenized while still frozen and total RNA isolation was performed using RNeasy kit protocol (Qiagen, Chatsworth, Ca, USA).	biotin	Procedure used standard Affymetrix protocol.	9606	Procedure used standard Affymetrix protocol.	Procedure used standard Affymetrix protocol.	5331.PP	The raw data from 180 microarrays were processed using the Robust Multichip Average (RMA) method. The expression values in the table were after adjustment of RMA expression values (on the log scale) to account for batch and sex effects.	GPL570	Goncalo,,Abecasis	goncalo@umich.edu	Biostatistics	University of Michigan	1420 Washington Heights	Ann Arbor	MI	48105	USA	ftp://ftp.ncbi.nlm.nih.gov/geo/samples/GSM337nnn/GSM337356/suppl/GSM337356.CEL.gz	54675	Reanalyzed by: GSE119087
Individual_5414_PP_sample	GSM337357	Public on Jan 25 2009	Oct 27 2008	Aug 28 2018	RNA	1	skin_tissue	Homo sapiens	involved skin from cases	total RNA	Two biopsies were taken from each patient; one 6mm punch biopsy was obtained from lesional skin of each patient (involved sample) and the other from non-lesional skin (uninvolved sample), taken at least 10 cm away from any active plaque. One biopsy was obtained from each healty control. The non-lesional and control biopsies were taken from the buttocks or upper thighs.	Biopsies were snap-frozen in liquid nitrogen, stored at -80掳C. At processing the biopsy samples were homogenized while still frozen and total RNA isolation was performed using RNeasy kit protocol (Qiagen, Chatsworth, Ca, USA).	biotin	Procedure used standard Affymetrix protocol.	9606	Procedure used standard Affymetrix protocol.	Procedure used standard Affymetrix protocol.	5414.PP	The raw data from 180 microarrays were processed using the Robust Multichip Average (RMA) method. The expression values in the table were after adjustment of RMA expression values (on the log scale) to account for batch and sex effects.	GPL570	Goncalo,,Abecasis	goncalo@umich.edu	Biostatistics	University of Michigan	1420 Washington Heights	Ann Arbor	MI	48105	USA	ftp://ftp.ncbi.nlm.nih.gov/geo/samples/GSM337nnn/GSM337357/suppl/GSM337357.CEL.gz	54675	Reanalyzed by: GSE119087
Individual_511_PP_sample	GSM337358	Public on Jan 25 2009	Oct 27 2008	Aug 28 2018	RNA	1	skin_tissue	Homo sapiens	involved skin from cases	total RNA	Two biopsies were taken from each patient; one 6mm punch biopsy was obtained from lesional skin of each patient (involved sample) and the other from non-lesional skin (uninvolved sample), taken at least 10 cm away from any active plaque. One biopsy was obtained from each healty control. The non-lesional and control biopsies were taken from the buttocks or upper thighs.	Biopsies were snap-frozen in liquid nitrogen, stored at -80掳C. At processing the biopsy samples were homogenized while still frozen and total RNA isolation was performed using RNeasy kit protocol (Qiagen, Chatsworth, Ca, USA).	biotin	Procedure used standard Affymetrix protocol.	9606	Procedure used standard Affymetrix protocol.	Procedure used standard Affymetrix protocol.	511.PP	The raw data from 180 microarrays were processed using the Robust Multichip Average (RMA) method. The expression values in the table were after adjustment of RMA expression values (on the log scale) to account for batch and sex effects.	GPL570	Goncalo,,Abecasis	goncalo@umich.edu	Biostatistics	University of Michigan	1420 Washington Heights	Ann Arbor	MI	48105	USA	ftp://ftp.ncbi.nlm.nih.gov/geo/samples/GSM337nnn/GSM337358/suppl/GSM337358.CEL.gz	54675	Reanalyzed by: GSE119087
Individual_953_PP_sample	GSM337359	Public on Jan 25 2009	Oct 27 2008	Aug 28 2018	RNA	1	skin_tissue	Homo sapiens	involved skin from cases	total RNA	Two biopsies were taken from each patient; one 6mm punch biopsy was obtained from lesional skin of each patient (involved sample) and the other from non-lesional skin (uninvolved sample), taken at least 10 cm away from any active plaque. One biopsy was obtained from each healty control. The non-lesional and control biopsies were taken from the buttocks or upper thighs.	Biopsies were snap-frozen in liquid nitrogen, stored at -80掳C. At processing the biopsy samples were homogenized while still frozen and total RNA isolation was performed using RNeasy kit protocol (Qiagen, Chatsworth, Ca, USA).	biotin	Procedure used standard Affymetrix protocol.	9606	Procedure used standard Affymetrix protocol.	Procedure used standard Affymetrix protocol.	953.PP	The raw data from 180 microarrays were processed using the Robust Multichip Average (RMA) method. The expression values in the table were after adjustment of RMA expression values (on the log scale) to account for batch and sex effects.	GPL570	Goncalo,,Abecasis	goncalo@umich.edu	Biostatistics	University of Michigan	1420 Washington Heights	Ann Arbor	MI	48105	USA	ftp://ftp.ncbi.nlm.nih.gov/geo/samples/GSM337nnn/GSM337359/suppl/GSM337359.CEL.gz	54675	Reanalyzed by: GSE119087
Individual_3140_PP_sample	GSM337360	Public on Jan 25 2009	Oct 27 2008	Aug 28 2018	RNA	1	skin_tissue	Homo sapiens	involved skin from cases	total RNA	Two biopsies were taken from each patient; one 6mm punch biopsy was obtained from lesional skin of each patient (involved sample) and the other from non-lesional skin (uninvolved sample), taken at least 10 cm away from any active plaque. One biopsy was obtained from each healty control. The non-lesional and control biopsies were taken from the buttocks or upper thighs.	Biopsies were snap-frozen in liquid nitrogen, stored at -80掳C. At processing the biopsy samples were homogenized while still frozen and total RNA isolation was performed using RNeasy kit protocol (Qiagen, Chatsworth, Ca, USA).	biotin	Procedure used standard Affymetrix protocol.	9606	Procedure used standard Affymetrix protocol.	Procedure used standard Affymetrix protocol.	3140.PP	The raw data from 180 microarrays were processed using the Robust Multichip Average (RMA) method. The expression values in the table were after adjustment of RMA expression values (on the log scale) to account for batch and sex effects.	GPL570	Goncalo,,Abecasis	goncalo@umich.edu	Biostatistics	University of Michigan	1420 Washington Heights	Ann Arbor	MI	48105	USA	ftp://ftp.ncbi.nlm.nih.gov/geo/samples/GSM337nnn/GSM337360/suppl/GSM337360.CEL.gz	54675	Reanalyzed by: GSE119087
Individual_3586_PP_sample	GSM337361	Public on Jan 25 2009	Oct 27 2008	Aug 28 2018	RNA	1	skin_tissue	Homo sapiens	involved skin from cases	total RNA	Two biopsies were taken from each patient; one 6mm punch biopsy was obtained from lesional skin of each patient (involved sample) and the other from non-lesional skin (uninvolved sample), taken at least 10 cm away from any active plaque. One biopsy was obtained from each healty control. The non-lesional and control biopsies were taken from the buttocks or upper thighs.	Biopsies were snap-frozen in liquid nitrogen, stored at -80掳C. At processing the biopsy samples were homogenized while still frozen and total RNA isolation was performed using RNeasy kit protocol (Qiagen, Chatsworth, Ca, USA).	biotin	Procedure used standard Affymetrix protocol.	9606	Procedure used standard Affymetrix protocol.	Procedure used standard Affymetrix protocol.	3586.PP	The raw data from 180 microarrays were processed using the Robust Multichip Average (RMA) method. The expression values in the table were after adjustment of RMA expression values (on the log scale) to account for batch and sex effects.	GPL570	Goncalo,,Abecasis	goncalo@umich.edu	Biostatistics	University of Michigan	1420 Washington Heights	Ann Arbor	MI	48105	USA	ftp://ftp.ncbi.nlm.nih.gov/geo/samples/GSM337nnn/GSM337361/suppl/GSM337361.CEL.gz	54675	Reanalyzed by: GSE119087
Individual_3591_PP_sample	GSM337362	Public on Jan 25 2009	Oct 27 2008	Aug 28 2018	RNA	1	skin_tissue	Homo sapiens	involved skin from cases	total RNA	Two biopsies were taken from each patient; one 6mm punch biopsy was obtained from lesional skin of each patient (involved sample) and the other from non-lesional skin (uninvolved sample), taken at least 10 cm away from any active plaque. One biopsy was obtained from each healty control. The non-lesional and control biopsies were taken from the buttocks or upper thighs.	Biopsies were snap-frozen in liquid nitrogen, stored at -80掳C. At processing the biopsy samples were homogenized while still frozen and total RNA isolation was performed using RNeasy kit protocol (Qiagen, Chatsworth, Ca, USA).	biotin	Procedure used standard Affymetrix protocol.	9606	Procedure used standard Affymetrix protocol.	Procedure used standard Affymetrix protocol.	3591.PP	The raw data from 180 microarrays were processed using the Robust Multichip Average (RMA) method. The expression values in the table were after adjustment of RMA expression values (on the log scale) to account for batch and sex effects.	GPL570	Goncalo,,Abecasis	goncalo@umich.edu	Biostatistics	University of Michigan	1420 Washington Heights	Ann Arbor	MI	48105	USA	ftp://ftp.ncbi.nlm.nih.gov/geo/samples/GSM337nnn/GSM337362/suppl/GSM337362.CEL.gz	54675	Reanalyzed by: GSE119087
Individual_3777_PP_sample	GSM337363	Public on Jan 25 2009	Oct 27 2008	Aug 28 2018	RNA	1	skin_tissue	Homo sapiens	involved skin from cases	total RNA	Two biopsies were taken from each patient; one 6mm punch biopsy was obtained from lesional skin of each patient (involved sample) and the other from non-lesional skin (uninvolved sample), taken at least 10 cm away from any active plaque. One biopsy was obtained from each healty control. The non-lesional and control biopsies were taken from the buttocks or upper thighs.	Biopsies were snap-frozen in liquid nitrogen, stored at -80掳C. At processing the biopsy samples were homogenized while still frozen and total RNA isolation was performed using RNeasy kit protocol (Qiagen, Chatsworth, Ca, USA).	biotin	Procedure used standard Affymetrix protocol.	9606	Procedure used standard Affymetrix protocol.	Procedure used standard Affymetrix protocol.	3777.PP	The raw data from 180 microarrays were processed using the Robust Multichip Average (RMA) method. The expression values in the table were after adjustment of RMA expression values (on the log scale) to account for batch and sex effects.	GPL570	Goncalo,,Abecasis	goncalo@umich.edu	Biostatistics	University of Michigan	1420 Washington Heights	Ann Arbor	MI	48105	USA	ftp://ftp.ncbi.nlm.nih.gov/geo/samples/GSM337nnn/GSM337363/suppl/GSM337363.CEL.gz	54675	Reanalyzed by: GSE119087
Individual_3822_PP_sample	GSM337364	Public on Jan 25 2009	Oct 27 2008	Aug 28 2018	RNA	1	skin_tissue	Homo sapiens	involved skin from cases	total RNA	Two biopsies were taken from each patient; one 6mm punch biopsy was obtained from lesional skin of each patient (involved sample) and the other from non-lesional skin (uninvolved sample), taken at least 10 cm away from any active plaque. One biopsy was obtained from each healty control. The non-lesional and control biopsies were taken from the buttocks or upper thighs.	Biopsies were snap-frozen in liquid nitrogen, stored at -80掳C. At processing the biopsy samples were homogenized while still frozen and total RNA isolation was performed using RNeasy kit protocol (Qiagen, Chatsworth, Ca, USA).	biotin	Procedure used standard Affymetrix protocol.	9606	Procedure used standard Affymetrix protocol.	Procedure used standard Affymetrix protocol.	3822.PP	The raw data from 180 microarrays were processed using the Robust Multichip Average (RMA) method. The expression values in the table were after adjustment of RMA expression values (on the log scale) to account for batch and sex effects.	GPL570	Goncalo,,Abecasis	goncalo@umich.edu	Biostatistics	University of Michigan	1420 Washington Heights	Ann Arbor	MI	48105	USA	ftp://ftp.ncbi.nlm.nih.gov/geo/samples/GSM337nnn/GSM337364/suppl/GSM337364.CEL.gz	54675	Reanalyzed by: GSE119087
Individual_3937_PP_sample	GSM337365	Public on Jan 25 2009	Oct 27 2008	Aug 28 2018	RNA	1	skin_tissue	Homo sapiens	involved skin from cases	total RNA	Two biopsies were taken from each patient; one 6mm punch biopsy was obtained from lesional skin of each patient (involved sample) and the other from non-lesional skin (uninvolved sample), taken at least 10 cm away from any active plaque. One biopsy was obtained from each healty control. The non-lesional and control biopsies were taken from the buttocks or upper thighs.	Biopsies were snap-frozen in liquid nitrogen, stored at -80掳C. At processing the biopsy samples were homogenized while still frozen and total RNA isolation was performed using RNeasy kit protocol (Qiagen, Chatsworth, Ca, USA).	biotin	Procedure used standard Affymetrix protocol.	9606	Procedure used standard Affymetrix protocol.	Procedure used standard Affymetrix protocol.	3937.PP	The raw data from 180 microarrays were processed using the Robust Multichip Average (RMA) method. The expression values in the table were after adjustment of RMA expression values (on the log scale) to account for batch and sex effects.	GPL570	Goncalo,,Abecasis	goncalo@umich.edu	Biostatistics	University of Michigan	1420 Washington Heights	Ann Arbor	MI	48105	USA	ftp://ftp.ncbi.nlm.nih.gov/geo/samples/GSM337nnn/GSM337365/suppl/GSM337365.CEL.gz	54675	Reanalyzed by: GSE119087
Individual_3983_PP_sample	GSM337366	Public on Jan 25 2009	Oct 27 2008	Aug 28 2018	RNA	1	skin_tissue	Homo sapiens	involved skin from cases	total RNA	Two biopsies were taken from each patient; one 6mm punch biopsy was obtained from lesional skin of each patient (involved sample) and the other from non-lesional skin (uninvolved sample), taken at least 10 cm away from any active plaque. One biopsy was obtained from each healty control. The non-lesional and control biopsies were taken from the buttocks or upper thighs.	Biopsies were snap-frozen in liquid nitrogen, stored at -80掳C. At processing the biopsy samples were homogenized while still frozen and total RNA isolation was performed using RNeasy kit protocol (Qiagen, Chatsworth, Ca, USA).	biotin	Procedure used standard Affymetrix protocol.	9606	Procedure used standard Affymetrix protocol.	Procedure used standard Affymetrix protocol.	3983.PP	The raw data from 180 microarrays were processed using the Robust Multichip Average (RMA) method. The expression values in the table were after adjustment of RMA expression values (on the log scale) to account for batch and sex effects.	GPL570	Goncalo,,Abecasis	goncalo@umich.edu	Biostatistics	University of Michigan	1420 Washington Heights	Ann Arbor	MI	48105	USA	ftp://ftp.ncbi.nlm.nih.gov/geo/samples/GSM337nnn/GSM337366/suppl/GSM337366.CEL.gz	54675	Reanalyzed by: GSE119087
Individual_3992_PP_sample	GSM337367	Public on Jan 25 2009	Oct 27 2008	Aug 28 2018	RNA	1	skin_tissue	Homo sapiens	involved skin from cases	total RNA	Two biopsies were taken from each patient; one 6mm punch biopsy was obtained from lesional skin of each patient (involved sample) and the other from non-lesional skin (uninvolved sample), taken at least 10 cm away from any active plaque. One biopsy was obtained from each healty control. The non-lesional and control biopsies were taken from the buttocks or upper thighs.	Biopsies were snap-frozen in liquid nitrogen, stored at -80掳C. At processing the biopsy samples were homogenized while still frozen and total RNA isolation was performed using RNeasy kit protocol (Qiagen, Chatsworth, Ca, USA).	biotin	Procedure used standard Affymetrix protocol.	9606	Procedure used standard Affymetrix protocol.	Procedure used standard Affymetrix protocol.	3992.PP	The raw data from 180 microarrays were processed using the Robust Multichip Average (RMA) method. The expression values in the table were after adjustment of RMA expression values (on the log scale) to account for batch and sex effects.	GPL570	Goncalo,,Abecasis	goncalo@umich.edu	Biostatistics	University of Michigan	1420 Washington Heights	Ann Arbor	MI	48105	USA	ftp://ftp.ncbi.nlm.nih.gov/geo/samples/GSM337nnn/GSM337367/suppl/GSM337367.CEL.gz	54675	Reanalyzed by: GSE119087
Individual_4079_PP_sample	GSM337368	Public on Jan 25 2009	Oct 27 2008	Aug 28 2018	RNA	1	skin_tissue	Homo sapiens	involved skin from cases	total RNA	Two biopsies were taken from each patient; one 6mm punch biopsy was obtained from lesional skin of each patient (involved sample) and the other from non-lesional skin (uninvolved sample), taken at least 10 cm away from any active plaque. One biopsy was obtained from each healty control. The non-lesional and control biopsies were taken from the buttocks or upper thighs.	Biopsies were snap-frozen in liquid nitrogen, stored at -80掳C. At processing the biopsy samples were homogenized while still frozen and total RNA isolation was performed using RNeasy kit protocol (Qiagen, Chatsworth, Ca, USA).	biotin	Procedure used standard Affymetrix protocol.	9606	Procedure used standard Affymetrix protocol.	Procedure used standard Affymetrix protocol.	4079.PP	The raw data from 180 microarrays were processed using the Robust Multichip Average (RMA) method. The expression values in the table were after adjustment of RMA expression values (on the log scale) to account for batch and sex effects.	GPL570	Goncalo,,Abecasis	goncalo@umich.edu	Biostatistics	University of Michigan	1420 Washington Heights	Ann Arbor	MI	48105	USA	ftp://ftp.ncbi.nlm.nih.gov/geo/samples/GSM337nnn/GSM337368/suppl/GSM337368.CEL.gz	54675	Reanalyzed by: GSE119087
Individual_4089_PP_sample	GSM337369	Public on Jan 25 2009	Oct 27 2008	Aug 28 2018	RNA	1	skin_tissue	Homo sapiens	involved skin from cases	total RNA	Two biopsies were taken from each patient; one 6mm punch biopsy was obtained from lesional skin of each patient (involved sample) and the other from non-lesional skin (uninvolved sample), taken at least 10 cm away from any active plaque. One biopsy was obtained from each healty control. The non-lesional and control biopsies were taken from the buttocks or upper thighs.	Biopsies were snap-frozen in liquid nitrogen, stored at -80掳C. At processing the biopsy samples were homogenized while still frozen and total RNA isolation was performed using RNeasy kit protocol (Qiagen, Chatsworth, Ca, USA).	biotin	Procedure used standard Affymetrix protocol.	9606	Procedure used standard Affymetrix protocol.	Procedure used standard Affymetrix protocol.	4089.PP	The raw data from 180 microarrays were processed using the Robust Multichip Average (RMA) method. The expression values in the table were after adjustment of RMA expression values (on the log scale) to account for batch and sex effects.	GPL570	Goncalo,,Abecasis	goncalo@umich.edu	Biostatistics	University of Michigan	1420 Washington Heights	Ann Arbor	MI	48105	USA	ftp://ftp.ncbi.nlm.nih.gov/geo/samples/GSM337nnn/GSM337369/suppl/GSM337369.CEL.gz	54675	Reanalyzed by: GSE119087
Individual_4093_PP_sample	GSM337370	Public on Jan 25 2009	Oct 27 2008	Aug 28 2018	RNA	1	skin_tissue	Homo sapiens	involved skin from cases	total RNA	Two biopsies were taken from each patient; one 6mm punch biopsy was obtained from lesional skin of each patient (involved sample) and the other from non-lesional skin (uninvolved sample), taken at least 10 cm away from any active plaque. One biopsy was obtained from each healty control. The non-lesional and control biopsies were taken from the buttocks or upper thighs.	Biopsies were snap-frozen in liquid nitrogen, stored at -80掳C. At processing the biopsy samples were homogenized while still frozen and total RNA isolation was performed using RNeasy kit protocol (Qiagen, Chatsworth, Ca, USA).	biotin	Procedure used standard Affymetrix protocol.	9606	Procedure used standard Affymetrix protocol.	Procedure used standard Affymetrix protocol.	4093.PP	The raw data from 180 microarrays were processed using the Robust Multichip Average (RMA) method. The expression values in the table were after adjustment of RMA expression values (on the log scale) to account for batch and sex effects.	GPL570	Goncalo,,Abecasis	goncalo@umich.edu	Biostatistics	University of Michigan	1420 Washington Heights	Ann Arbor	MI	48105	USA	ftp://ftp.ncbi.nlm.nih.gov/geo/samples/GSM337nnn/GSM337370/suppl/GSM337370.CEL.gz	54675	Reanalyzed by: GSE119087
Individual_4160_PP_sample	GSM337371	Public on Jan 25 2009	Oct 27 2008	Aug 28 2018	RNA	1	skin_tissue	Homo sapiens	involved skin from cases	total RNA	Two biopsies were taken from each patient; one 6mm punch biopsy was obtained from lesional skin of each patient (involved sample) and the other from non-lesional skin (uninvolved sample), taken at least 10 cm away from any active plaque. One biopsy was obtained from each healty control. The non-lesional and control biopsies were taken from the buttocks or upper thighs.	Biopsies were snap-frozen in liquid nitrogen, stored at -80掳C. At processing the biopsy samples were homogenized while still frozen and total RNA isolation was performed using RNeasy kit protocol (Qiagen, Chatsworth, Ca, USA).	biotin	Procedure used standard Affymetrix protocol.	9606	Procedure used standard Affymetrix protocol.	Procedure used standard Affymetrix protocol.	4160.PP	The raw data from 180 microarrays were processed using the Robust Multichip Average (RMA) method. The expression values in the table were after adjustment of RMA expression values (on the log scale) to account for batch and sex effects.	GPL570	Goncalo,,Abecasis	goncalo@umich.edu	Biostatistics	University of Michigan	1420 Washington Heights	Ann Arbor	MI	48105	USA	ftp://ftp.ncbi.nlm.nih.gov/geo/samples/GSM337nnn/GSM337371/suppl/GSM337371.CEL.gz	54675	Reanalyzed by: GSE119087
Individual_4213_PP_sample	GSM337372	Public on Jan 25 2009	Oct 27 2008	Aug 28 2018	RNA	1	skin_tissue	Homo sapiens	involved skin from cases	total RNA	Two biopsies were taken from each patient; one 6mm punch biopsy was obtained from lesional skin of each patient (involved sample) and the other from non-lesional skin (uninvolved sample), taken at least 10 cm away from any active plaque. One biopsy was obtained from each healty control. The non-lesional and control biopsies were taken from the buttocks or upper thighs.	Biopsies were snap-frozen in liquid nitrogen, stored at -80掳C. At processing the biopsy samples were homogenized while still frozen and total RNA isolation was performed using RNeasy kit protocol (Qiagen, Chatsworth, Ca, USA).	biotin	Procedure used standard Affymetrix protocol.	9606	Procedure used standard Affymetrix protocol.	Procedure used standard Affymetrix protocol.	4213.PP	The raw data from 180 microarrays were processed using the Robust Multichip Average (RMA) method. The expression values in the table were after adjustment of RMA expression values (on the log scale) to account for batch and sex effects.	GPL570	Goncalo,,Abecasis	goncalo@umich.edu	Biostatistics	University of Michigan	1420 Washington Heights	Ann Arbor	MI	48105	USA	ftp://ftp.ncbi.nlm.nih.gov/geo/samples/GSM337nnn/GSM337372/suppl/GSM337372.CEL.gz	54675	Reanalyzed by: GSE119087
Individual_4344_PP_sample	GSM337373	Public on Jan 25 2009	Oct 27 2008	Aug 28 2018	RNA	1	skin_tissue	Homo sapiens	involved skin from cases	total RNA	Two biopsies were taken from each patient; one 6mm punch biopsy was obtained from lesional skin of each patient (involved sample) and the other from non-lesional skin (uninvolved sample), taken at least 10 cm away from any active plaque. One biopsy was obtained from each healty control. The non-lesional and control biopsies were taken from the buttocks or upper thighs.	Biopsies were snap-frozen in liquid nitrogen, stored at -80掳C. At processing the biopsy samples were homogenized while still frozen and total RNA isolation was performed using RNeasy kit protocol (Qiagen, Chatsworth, Ca, USA).	biotin	Procedure used standard Affymetrix protocol.	9606	Procedure used standard Affymetrix protocol.	Procedure used standard Affymetrix protocol.	4344.PP	The raw data from 180 microarrays were processed using the Robust Multichip Average (RMA) method. The expression values in the table were after adjustment of RMA expression values (on the log scale) to account for batch and sex effects.	GPL570	Goncalo,,Abecasis	goncalo@umich.edu	Biostatistics	University of Michigan	1420 Washington Heights	Ann Arbor	MI	48105	USA	ftp://ftp.ncbi.nlm.nih.gov/geo/samples/GSM337nnn/GSM337373/suppl/GSM337373.CEL.gz	54675	Reanalyzed by: GSE119087
Individual_4356_PP_sample	GSM337374	Public on Jan 25 2009	Oct 27 2008	Aug 28 2018	RNA	1	skin_tissue	Homo sapiens	involved skin from cases	total RNA	Two biopsies were taken from each patient; one 6mm punch biopsy was obtained from lesional skin of each patient (involved sample) and the other from non-lesional skin (uninvolved sample), taken at least 10 cm away from any active plaque. One biopsy was obtained from each healty control. The non-lesional and control biopsies were taken from the buttocks or upper thighs.	Biopsies were snap-frozen in liquid nitrogen, stored at -80掳C. At processing the biopsy samples were homogenized while still frozen and total RNA isolation was performed using RNeasy kit protocol (Qiagen, Chatsworth, Ca, USA).	biotin	Procedure used standard Affymetrix protocol.	9606	Procedure used standard Affymetrix protocol.	Procedure used standard Affymetrix protocol.	4356.PP	The raw data from 180 microarrays were processed using the Robust Multichip Average (RMA) method. The expression values in the table were after adjustment of RMA expression values (on the log scale) to account for batch and sex effects.	GPL570	Goncalo,,Abecasis	goncalo@umich.edu	Biostatistics	University of Michigan	1420 Washington Heights	Ann Arbor	MI	48105	USA	ftp://ftp.ncbi.nlm.nih.gov/geo/samples/GSM337nnn/GSM337374/suppl/GSM337374.CEL.gz	54675	Reanalyzed by: GSE119087
Individual_4503_PP_sample	GSM337375	Public on Jan 25 2009	Oct 27 2008	Aug 28 2018	RNA	1	skin_tissue	Homo sapiens	involved skin from cases	total RNA	Two biopsies were taken from each patient; one 6mm punch biopsy was obtained from lesional skin of each patient (involved sample) and the other from non-lesional skin (uninvolved sample), taken at least 10 cm away from any active plaque. One biopsy was obtained from each healty control. The non-lesional and control biopsies were taken from the buttocks or upper thighs.	Biopsies were snap-frozen in liquid nitrogen, stored at -80掳C. At processing the biopsy samples were homogenized while still frozen and total RNA isolation was performed using RNeasy kit protocol (Qiagen, Chatsworth, Ca, USA).	biotin	Procedure used standard Affymetrix protocol.	9606	Procedure used standard Affymetrix protocol.	Procedure used standard Affymetrix protocol.	4503.PP	The raw data from 180 microarrays were processed using the Robust Multichip Average (RMA) method. The expression values in the table were after adjustment of RMA expression values (on the log scale) to account for batch and sex effects.	GPL570	Goncalo,,Abecasis	goncalo@umich.edu	Biostatistics	University of Michigan	1420 Washington Heights	Ann Arbor	MI	48105	USA	ftp://ftp.ncbi.nlm.nih.gov/geo/samples/GSM337nnn/GSM337375/suppl/GSM337375.CEL.gz	54675	Reanalyzed by: GSE119087
Individual_5849_PP_sample	GSM337376	Public on Jan 25 2009	Oct 27 2008	Aug 28 2018	RNA	1	skin_tissue	Homo sapiens	involved skin from cases	total RNA	Two biopsies were taken from each patient; one 6mm punch biopsy was obtained from lesional skin of each patient (involved sample) and the other from non-lesional skin (uninvolved sample), taken at least 10 cm away from any active plaque. One biopsy was obtained from each healty control. The non-lesional and control biopsies were taken from the buttocks or upper thighs.	Biopsies were snap-frozen in liquid nitrogen, stored at -80掳C. At processing the biopsy samples were homogenized while still frozen and total RNA isolation was performed using RNeasy kit protocol (Qiagen, Chatsworth, Ca, USA).	biotin	Procedure used standard Affymetrix protocol.	9606	Procedure used standard Affymetrix protocol.	Procedure used standard Affymetrix protocol.	5849.PP	The raw data from 180 microarrays were processed using the Robust Multichip Average (RMA) method. The expression values in the table were after adjustment of RMA expression values (on the log scale) to account for batch and sex effects.	GPL570	Goncalo,,Abecasis	goncalo@umich.edu	Biostatistics	University of Michigan	1420 Washington Heights	Ann Arbor	MI	48105	USA	ftp://ftp.ncbi.nlm.nih.gov/geo/samples/GSM337nnn/GSM337376/suppl/GSM337376.CEL.gz	54675	Reanalyzed by: GSE119087
