# Supplementary material for: Identification of candidate biomarkers and pathways associated with psoriasis using bioinformatics analysis
Source: Hereditas. 2020 Jul 15;157:30. doi: 10.1186/s41065-020-00141-1 (PMC7364515; doi:10.1186/s41065-020-00141-1)
Supplement: Supplementary file 3 — Additional file 3: Table S3. The sample basic statistic information of GSE14905 dataset. [file 41065_2020_141_MOESM3_ESM.xls]

## Sheet: Sheet3
!Sample_title	!Sample_geo_accession	!Sample_status	!Sample_submission_date	!Sample_last_update_date	!Sample_type	!Sample_channel_count	!Sample_source_name_ch1	!Sample_organism_ch1	!Sample_characteristics_ch1	!Sample_characteristics_ch1	!Sample_treatment_protocol_ch1	!Sample_growth_protocol_ch1	!Sample_molecule_ch1	!Sample_extract_protocol_ch1	!Sample_label_ch1	!Sample_label_protocol_ch1	!Sample_taxid_ch1	!Sample_hyb_protocol	!Sample_scan_protocol	!Sample_description	!Sample_data_processing	!Sample_platform_id	!Sample_contact_name	!Sample_contact_email	!Sample_contact_phone	!Sample_contact_department	!Sample_contact_institute	!Sample_contact_address	!Sample_contact_city	!Sample_contact_state	!Sample_contact_zip/postal_code	!Sample_contact_country	!Sample_supplementary_file	!Sample_data_row_count	!Sample_relation
Normal Skin, Normal-1	GSM372286	Public on Feb 20 2009	Feb 19 2009	Aug 28 2018	RNA	1	Skin biopsy, normal	Homo sapiens	skin: normal		NA	NA	total RNA	Qiagen RNeasy Fibrous Tissue Mini Kit extraction of total RNA was performed according to the manufacturer's instructions.	biotin	Biotinylated cRNA were prepared according to the standard Affymetrix protocol from 2 ug total RNA (Expression Analysis Technical Manual, 2001, Affymetrix).	9606	Following fragmentation, 10 ug of cRNA were hybridized for 16 hr at 45C on HGU133 Plus 2.0 Array. GeneChips were washed and stained in an Affymetrix Fluidics Station 450.	GeneChips were scanned using the Affymetrix GeneChip Scanner 3000 7G.	HGU133 Plus array data	The data were analyzed using ArrayAssist Lite.	GPL570	Brandon,W,Higgs	higgsb@medimmune.com	3013985014	Translational Science	MedImmune, LLC	One MedImmune Way	Gaithersburg	MD	20878	USA	ftp://ftp.ncbi.nlm.nih.gov/geo/samples/GSM372nnn/GSM372286/suppl/GSM372286.CEL.gz	54675	Reanalyzed by: GSE119087
Normal Skin, Normal-2	GSM372287	Public on Feb 20 2009	Feb 19 2009	Aug 28 2018	RNA	1	Skin biopsy, normal	Homo sapiens	skin: normal		NA	NA	total RNA	Qiagen RNeasy Fibrous Tissue Mini Kit extraction of total RNA was performed according to the manufacturer's instructions.	biotin	Biotinylated cRNA were prepared according to the standard Affymetrix protocol from 2 ug total RNA (Expression Analysis Technical Manual, 2001, Affymetrix).	9606	Following fragmentation, 10 ug of cRNA were hybridized for 16 hr at 45C on HGU133 Plus 2.0 Array. GeneChips were washed and stained in an Affymetrix Fluidics Station 450.	GeneChips were scanned using the Affymetrix GeneChip Scanner 3000 7G.	HGU133 Plus array data	The data were analyzed using ArrayAssist Lite.	GPL570	Brandon,W,Higgs	higgsb@medimmune.com	3013985014	Translational Science	MedImmune, LLC	One MedImmune Way	Gaithersburg	MD	20878	USA	ftp://ftp.ncbi.nlm.nih.gov/geo/samples/GSM372nnn/GSM372287/suppl/GSM372287.CEL.gz	54675	Reanalyzed by: GSE119087
Normal Skin, Normal-3	GSM372288	Public on Feb 20 2009	Feb 19 2009	Aug 28 2018	RNA	1	Skin biopsy, normal	Homo sapiens	skin: normal		NA	NA	total RNA	Qiagen RNeasy Fibrous Tissue Mini Kit extraction of total RNA was performed according to the manufacturer's instructions.	biotin	Biotinylated cRNA were prepared according to the standard Affymetrix protocol from 2 ug total RNA (Expression Analysis Technical Manual, 2001, Affymetrix).	9606	Following fragmentation, 10 ug of cRNA were hybridized for 16 hr at 45C on HGU133 Plus 2.0 Array. GeneChips were washed and stained in an Affymetrix Fluidics Station 450.	GeneChips were scanned using the Affymetrix GeneChip Scanner 3000 7G.	HGU133 Plus array data	The data were analyzed using ArrayAssist Lite.	GPL570	Brandon,W,Higgs	higgsb@medimmune.com	3013985014	Translational Science	MedImmune, LLC	One MedImmune Way	Gaithersburg	MD	20878	USA	ftp://ftp.ncbi.nlm.nih.gov/geo/samples/GSM372nnn/GSM372288/suppl/GSM372288.CEL.gz	54675	Reanalyzed by: GSE119087
Normal Skin, Normal-4	GSM372289	Public on Feb 20 2009	Feb 19 2009	Aug 28 2018	RNA	1	Skin biopsy, normal	Homo sapiens	skin: normal		NA	NA	total RNA	Qiagen RNeasy Fibrous Tissue Mini Kit extraction of total RNA was performed according to the manufacturer's instructions.	biotin	Biotinylated cRNA were prepared according to the standard Affymetrix protocol from 2 ug total RNA (Expression Analysis Technical Manual, 2001, Affymetrix).	9606	Following fragmentation, 10 ug of cRNA were hybridized for 16 hr at 45C on HGU133 Plus 2.0 Array. GeneChips were washed and stained in an Affymetrix Fluidics Station 450.	GeneChips were scanned using the Affymetrix GeneChip Scanner 3000 7G.	HGU133 Plus array data	The data were analyzed using ArrayAssist Lite.	GPL570	Brandon,W,Higgs	higgsb@medimmune.com	3013985014	Translational Science	MedImmune, LLC	One MedImmune Way	Gaithersburg	MD	20878	USA	ftp://ftp.ncbi.nlm.nih.gov/geo/samples/GSM372nnn/GSM372289/suppl/GSM372289.CEL.gz	54675	Reanalyzed by: GSE119087
Normal Skin, Normal-5	GSM372290	Public on Feb 20 2009	Feb 19 2009	Aug 28 2018	RNA	1	Skin biopsy, normal	Homo sapiens	skin: normal		NA	NA	total RNA	Qiagen RNeasy Fibrous Tissue Mini Kit extraction of total RNA was performed according to the manufacturer's instructions.	biotin	Biotinylated cRNA were prepared according to the standard Affymetrix protocol from 2 ug total RNA (Expression Analysis Technical Manual, 2001, Affymetrix).	9606	Following fragmentation, 10 ug of cRNA were hybridized for 16 hr at 45C on HGU133 Plus 2.0 Array. GeneChips were washed and stained in an Affymetrix Fluidics Station 450.	GeneChips were scanned using the Affymetrix GeneChip Scanner 3000 7G.	HGU133 Plus array data	The data were analyzed using ArrayAssist Lite.	GPL570	Brandon,W,Higgs	higgsb@medimmune.com	3013985014	Translational Science	MedImmune, LLC	One MedImmune Way	Gaithersburg	MD	20878	USA	ftp://ftp.ncbi.nlm.nih.gov/geo/samples/GSM372nnn/GSM372290/suppl/GSM372290.CEL.gz	54675	Reanalyzed by: GSE119087
Normal Skin, Normal-6	GSM372291	Public on Feb 20 2009	Feb 19 2009	Aug 28 2018	RNA	1	Skin biopsy, normal	Homo sapiens	skin: normal		NA	NA	total RNA	Qiagen RNeasy Fibrous Tissue Mini Kit extraction of total RNA was performed according to the manufacturer's instructions.	biotin	Biotinylated cRNA were prepared according to the standard Affymetrix protocol from 2 ug total RNA (Expression Analysis Technical Manual, 2001, Affymetrix).	9606	Following fragmentation, 10 ug of cRNA were hybridized for 16 hr at 45C on HGU133 Plus 2.0 Array. GeneChips were washed and stained in an Affymetrix Fluidics Station 450.	GeneChips were scanned using the Affymetrix GeneChip Scanner 3000 7G.	HGU133 Plus array data	The data were analyzed using ArrayAssist Lite.	GPL570	Brandon,W,Higgs	higgsb@medimmune.com	3013985014	Translational Science	MedImmune, LLC	One MedImmune Way	Gaithersburg	MD	20878	USA	ftp://ftp.ncbi.nlm.nih.gov/geo/samples/GSM372nnn/GSM372291/suppl/GSM372291.CEL.gz	54675	Reanalyzed by: GSE119087
Normal Skin, Normal-7	GSM372292	Public on Feb 20 2009	Feb 19 2009	Aug 28 2018	RNA	1	Skin biopsy, normal	Homo sapiens	skin: normal		NA	NA	total RNA	Qiagen RNeasy Fibrous Tissue Mini Kit extraction of total RNA was performed according to the manufacturer's instructions.	biotin	Biotinylated cRNA were prepared according to the standard Affymetrix protocol from 2 ug total RNA (Expression Analysis Technical Manual, 2001, Affymetrix).	9606	Following fragmentation, 10 ug of cRNA were hybridized for 16 hr at 45C on HGU133 Plus 2.0 Array. GeneChips were washed and stained in an Affymetrix Fluidics Station 450.	GeneChips were scanned using the Affymetrix GeneChip Scanner 3000 7G.	HGU133 Plus array data	The data were analyzed using ArrayAssist Lite.	GPL570	Brandon,W,Higgs	higgsb@medimmune.com	3013985014	Translational Science	MedImmune, LLC	One MedImmune Way	Gaithersburg	MD	20878	USA	ftp://ftp.ncbi.nlm.nih.gov/geo/samples/GSM372nnn/GSM372292/suppl/GSM372292.CEL.gz	54675	Reanalyzed by: GSE119087
Normal Skin, Normal-8	GSM372293	Public on Feb 20 2009	Feb 19 2009	Aug 28 2018	RNA	1	Skin biopsy, normal	Homo sapiens	skin: normal		NA	NA	total RNA	Qiagen RNeasy Fibrous Tissue Mini Kit extraction of total RNA was performed according to the manufacturer's instructions.	biotin	Biotinylated cRNA were prepared according to the standard Affymetrix protocol from 2 ug total RNA (Expression Analysis Technical Manual, 2001, Affymetrix).	9606	Following fragmentation, 10 ug of cRNA were hybridized for 16 hr at 45C on HGU133 Plus 2.0 Array. GeneChips were washed and stained in an Affymetrix Fluidics Station 450.	GeneChips were scanned using the Affymetrix GeneChip Scanner 3000 7G.	HGU133 Plus array data	The data were analyzed using ArrayAssist Lite.	GPL570	Brandon,W,Higgs	higgsb@medimmune.com	3013985014	Translational Science	MedImmune, LLC	One MedImmune Way	Gaithersburg	MD	20878	USA	ftp://ftp.ncbi.nlm.nih.gov/geo/samples/GSM372nnn/GSM372293/suppl/GSM372293.CEL.gz	54675	Reanalyzed by: GSE119087
Normal Skin, Normal-9	GSM372294	Public on Feb 20 2009	Feb 19 2009	Aug 28 2018	RNA	1	Skin biopsy, normal	Homo sapiens	skin: normal		NA	NA	total RNA	Qiagen RNeasy Fibrous Tissue Mini Kit extraction of total RNA was performed according to the manufacturer's instructions.	biotin	Biotinylated cRNA were prepared according to the standard Affymetrix protocol from 2 ug total RNA (Expression Analysis Technical Manual, 2001, Affymetrix).	9606	Following fragmentation, 10 ug of cRNA were hybridized for 16 hr at 45C on HGU133 Plus 2.0 Array. GeneChips were washed and stained in an Affymetrix Fluidics Station 450.	GeneChips were scanned using the Affymetrix GeneChip Scanner 3000 7G.	HGU133 Plus array data	The data were analyzed using ArrayAssist Lite.	GPL570	Brandon,W,Higgs	higgsb@medimmune.com	3013985014	Translational Science	MedImmune, LLC	One MedImmune Way	Gaithersburg	MD	20878	USA	ftp://ftp.ncbi.nlm.nih.gov/geo/samples/GSM372nnn/GSM372294/suppl/GSM372294.CEL.gz	54675	Reanalyzed by: GSE119087
Normal Skin, Normal-10	GSM372295	Public on Feb 20 2009	Feb 19 2009	Aug 28 2018	RNA	1	Skin biopsy, normal	Homo sapiens	skin: normal		NA	NA	total RNA	Qiagen RNeasy Fibrous Tissue Mini Kit extraction of total RNA was performed according to the manufacturer's instructions.	biotin	Biotinylated cRNA were prepared according to the standard Affymetrix protocol from 2 ug total RNA (Expression Analysis Technical Manual, 2001, Affymetrix).	9606	Following fragmentation, 10 ug of cRNA were hybridized for 16 hr at 45C on HGU133 Plus 2.0 Array. GeneChips were washed and stained in an Affymetrix Fluidics Station 450.	GeneChips were scanned using the Affymetrix GeneChip Scanner 3000 7G.	HGU133 Plus array data	The data were analyzed using ArrayAssist Lite.	GPL570	Brandon,W,Higgs	higgsb@medimmune.com	3013985014	Translational Science	MedImmune, LLC	One MedImmune Way	Gaithersburg	MD	20878	USA	ftp://ftp.ncbi.nlm.nih.gov/geo/samples/GSM372nnn/GSM372295/suppl/GSM372295.CEL.gz	54675	Reanalyzed by: GSE119087
Normal Skin, Normal-11	GSM372296	Public on Feb 20 2009	Feb 19 2009	Aug 28 2018	RNA	1	Skin biopsy, normal	Homo sapiens	skin: normal		NA	NA	total RNA	Qiagen RNeasy Fibrous Tissue Mini Kit extraction of total RNA was performed according to the manufacturer's instructions.	biotin	Biotinylated cRNA were prepared according to the standard Affymetrix protocol from 2 ug total RNA (Expression Analysis Technical Manual, 2001, Affymetrix).	9606	Following fragmentation, 10 ug of cRNA were hybridized for 16 hr at 45C on HGU133 Plus 2.0 Array. GeneChips were washed and stained in an Affymetrix Fluidics Station 450.	GeneChips were scanned using the Affymetrix GeneChip Scanner 3000 7G.	HGU133 Plus array data	The data were analyzed using ArrayAssist Lite.	GPL570	Brandon,W,Higgs	higgsb@medimmune.com	3013985014	Translational Science	MedImmune, LLC	One MedImmune Way	Gaithersburg	MD	20878	USA	ftp://ftp.ncbi.nlm.nih.gov/geo/samples/GSM372nnn/GSM372296/suppl/GSM372296.CEL.gz	54675	Reanalyzed by: GSE119087
Normal Skin, Normal-12	GSM372297	Public on Feb 20 2009	Feb 19 2009	Aug 28 2018	RNA	1	Skin biopsy, normal	Homo sapiens	skin: normal		NA	NA	total RNA	Qiagen RNeasy Fibrous Tissue Mini Kit extraction of total RNA was performed according to the manufacturer's instructions.	biotin	Biotinylated cRNA were prepared according to the standard Affymetrix protocol from 2 ug total RNA (Expression Analysis Technical Manual, 2001, Affymetrix).	9606	Following fragmentation, 10 ug of cRNA were hybridized for 16 hr at 45C on HGU133 Plus 2.0 Array. GeneChips were washed and stained in an Affymetrix Fluidics Station 450.	GeneChips were scanned using the Affymetrix GeneChip Scanner 3000 7G.	HGU133 Plus array data	The data were analyzed using ArrayAssist Lite.	GPL570	Brandon,W,Higgs	higgsb@medimmune.com	3013985014	Translational Science	MedImmune, LLC	One MedImmune Way	Gaithersburg	MD	20878	USA	ftp://ftp.ncbi.nlm.nih.gov/geo/samples/GSM372nnn/GSM372297/suppl/GSM372297.CEL.gz	54675	Reanalyzed by: GSE119087
Normal Skin, Normal-13	GSM372298	Public on Feb 20 2009	Feb 19 2009	Aug 28 2018	RNA	1	Skin biopsy, normal	Homo sapiens	skin: normal		NA	NA	total RNA	Qiagen RNeasy Fibrous Tissue Mini Kit extraction of total RNA was performed according to the manufacturer's instructions.	biotin	Biotinylated cRNA were prepared according to the standard Affymetrix protocol from 2 ug total RNA (Expression Analysis Technical Manual, 2001, Affymetrix).	9606	Following fragmentation, 10 ug of cRNA were hybridized for 16 hr at 45C on HGU133 Plus 2.0 Array. GeneChips were washed and stained in an Affymetrix Fluidics Station 450.	GeneChips were scanned using the Affymetrix GeneChip Scanner 3000 7G.	HGU133 Plus array data	The data were analyzed using ArrayAssist Lite.	GPL570	Brandon,W,Higgs	higgsb@medimmune.com	3013985014	Translational Science	MedImmune, LLC	One MedImmune Way	Gaithersburg	MD	20878	USA	ftp://ftp.ncbi.nlm.nih.gov/geo/samples/GSM372nnn/GSM372298/suppl/GSM372298.CEL.gz	54675	Reanalyzed by: GSE119087
Normal Skin, Normal-14	GSM372299	Public on Feb 20 2009	Feb 19 2009	Aug 28 2018	RNA	1	Skin biopsy, normal	Homo sapiens	skin: normal		NA	NA	total RNA	Qiagen RNeasy Fibrous Tissue Mini Kit extraction of total RNA was performed according to the manufacturer's instructions.	biotin	Biotinylated cRNA were prepared according to the standard Affymetrix protocol from 2 ug total RNA (Expression Analysis Technical Manual, 2001, Affymetrix).	9606	Following fragmentation, 10 ug of cRNA were hybridized for 16 hr at 45C on HGU133 Plus 2.0 Array. GeneChips were washed and stained in an Affymetrix Fluidics Station 450.	GeneChips were scanned using the Affymetrix GeneChip Scanner 3000 7G.	HGU133 Plus array data	The data were analyzed using ArrayAssist Lite.	GPL570	Brandon,W,Higgs	higgsb@medimmune.com	3013985014	Translational Science	MedImmune, LLC	One MedImmune Way	Gaithersburg	MD	20878	USA	ftp://ftp.ncbi.nlm.nih.gov/geo/samples/GSM372nnn/GSM372299/suppl/GSM372299.CEL.gz	54675	Reanalyzed by: GSE119087
Normal Skin, Normal-15	GSM372300	Public on Feb 20 2009	Feb 19 2009	Aug 28 2018	RNA	1	Skin biopsy, normal	Homo sapiens	skin: normal		NA	NA	total RNA	Qiagen RNeasy Fibrous Tissue Mini Kit extraction of total RNA was performed according to the manufacturer's instructions.	biotin	Biotinylated cRNA were prepared according to the standard Affymetrix protocol from 2 ug total RNA (Expression Analysis Technical Manual, 2001, Affymetrix).	9606	Following fragmentation, 10 ug of cRNA were hybridized for 16 hr at 45C on HGU133 Plus 2.0 Array. GeneChips were washed and stained in an Affymetrix Fluidics Station 450.	GeneChips were scanned using the Affymetrix GeneChip Scanner 3000 7G.	HGU133 Plus array data	The data were analyzed using ArrayAssist Lite.	GPL570	Brandon,W,Higgs	higgsb@medimmune.com	3013985014	Translational Science	MedImmune, LLC	One MedImmune Way	Gaithersburg	MD	20878	USA	ftp://ftp.ncbi.nlm.nih.gov/geo/samples/GSM372nnn/GSM372300/suppl/GSM372300.CEL.gz	54675	Reanalyzed by: GSE119087
Normal Skin, Normal-16	GSM372301	Public on Feb 20 2009	Feb 19 2009	Aug 28 2018	RNA	1	Skin biopsy, normal	Homo sapiens	skin: normal		NA	NA	total RNA	Qiagen RNeasy Fibrous Tissue Mini Kit extraction of total RNA was performed according to the manufacturer's instructions.	biotin	Biotinylated cRNA were prepared according to the standard Affymetrix protocol from 2 ug total RNA (Expression Analysis Technical Manual, 2001, Affymetrix).	9606	Following fragmentation, 10 ug of cRNA were hybridized for 16 hr at 45C on HGU133 Plus 2.0 Array. GeneChips were washed and stained in an Affymetrix Fluidics Station 450.	GeneChips were scanned using the Affymetrix GeneChip Scanner 3000 7G.	HGU133 Plus array data	The data were analyzed using ArrayAssist Lite.	GPL570	Brandon,W,Higgs	higgsb@medimmune.com	3013985014	Translational Science	MedImmune, LLC	One MedImmune Way	Gaithersburg	MD	20878	USA	ftp://ftp.ncbi.nlm.nih.gov/geo/samples/GSM372nnn/GSM372301/suppl/GSM372301.CEL.gz	54675	Reanalyzed by: GSE119087
Normal Skin, Normal-17	GSM372302	Public on Feb 20 2009	Feb 19 2009	Aug 28 2018	RNA	1	Skin biopsy, normal	Homo sapiens	skin: normal		NA	NA	total RNA	Qiagen RNeasy Fibrous Tissue Mini Kit extraction of total RNA was performed according to the manufacturer's instructions.	biotin	Biotinylated cRNA were prepared according to the standard Affymetrix protocol from 2 ug total RNA (Expression Analysis Technical Manual, 2001, Affymetrix).	9606	Following fragmentation, 10 ug of cRNA were hybridized for 16 hr at 45C on HGU133 Plus 2.0 Array. GeneChips were washed and stained in an Affymetrix Fluidics Station 450.	GeneChips were scanned using the Affymetrix GeneChip Scanner 3000 7G.	HGU133 Plus array data	The data were analyzed using ArrayAssist Lite.	GPL570	Brandon,W,Higgs	higgsb@medimmune.com	3013985014	Translational Science	MedImmune, LLC	One MedImmune Way	Gaithersburg	MD	20878	USA	ftp://ftp.ncbi.nlm.nih.gov/geo/samples/GSM372nnn/GSM372302/suppl/GSM372302.CEL.gz	54675	Reanalyzed by: GSE119087
Normal Skin, Normal-18	GSM372303	Public on Feb 20 2009	Feb 19 2009	Aug 28 2018	RNA	1	Skin biopsy, normal	Homo sapiens	skin: normal		NA	NA	total RNA	Qiagen RNeasy Fibrous Tissue Mini Kit extraction of total RNA was performed according to the manufacturer's instructions.	biotin	Biotinylated cRNA were prepared according to the standard Affymetrix protocol from 2 ug total RNA (Expression Analysis Technical Manual, 2001, Affymetrix).	9606	Following fragmentation, 10 ug of cRNA were hybridized for 16 hr at 45C on HGU133 Plus 2.0 Array. GeneChips were washed and stained in an Affymetrix Fluidics Station 450.	GeneChips were scanned using the Affymetrix GeneChip Scanner 3000 7G.	HGU133 Plus array data	The data were analyzed using ArrayAssist Lite.	GPL570	Brandon,W,Higgs	higgsb@medimmune.com	3013985014	Translational Science	MedImmune, LLC	One MedImmune Way	Gaithersburg	MD	20878	USA	ftp://ftp.ncbi.nlm.nih.gov/geo/samples/GSM372nnn/GSM372303/suppl/GSM372303.CEL.gz	54675	Reanalyzed by: GSE119087
Normal Skin, Normal-19	GSM372304	Public on Feb 20 2009	Feb 19 2009	Aug 28 2018	RNA	1	Skin biopsy, normal	Homo sapiens	skin: normal		NA	NA	total RNA	Qiagen RNeasy Fibrous Tissue Mini Kit extraction of total RNA was performed according to the manufacturer's instructions.	biotin	Biotinylated cRNA were prepared according to the standard Affymetrix protocol from 2 ug total RNA (Expression Analysis Technical Manual, 2001, Affymetrix).	9606	Following fragmentation, 10 ug of cRNA were hybridized for 16 hr at 45C on HGU133 Plus 2.0 Array. GeneChips were washed and stained in an Affymetrix Fluidics Station 450.	GeneChips were scanned using the Affymetrix GeneChip Scanner 3000 7G.	HGU133 Plus array data	The data were analyzed using ArrayAssist Lite.	GPL570	Brandon,W,Higgs	higgsb@medimmune.com	3013985014	Translational Science	MedImmune, LLC	One MedImmune Way	Gaithersburg	MD	20878	USA	ftp://ftp.ncbi.nlm.nih.gov/geo/samples/GSM372nnn/GSM372304/suppl/GSM372304.CEL.gz	54675	Reanalyzed by: GSE119087
Normal Skin, Normal-20	GSM372305	Public on Feb 20 2009	Feb 19 2009	Aug 28 2018	RNA	1	Skin biopsy, normal	Homo sapiens	skin: normal		NA	NA	total RNA	Qiagen RNeasy Fibrous Tissue Mini Kit extraction of total RNA was performed according to the manufacturer's instructions.	biotin	Biotinylated cRNA were prepared according to the standard Affymetrix protocol from 2 ug total RNA (Expression Analysis Technical Manual, 2001, Affymetrix).	9606	Following fragmentation, 10 ug of cRNA were hybridized for 16 hr at 45C on HGU133 Plus 2.0 Array. GeneChips were washed and stained in an Affymetrix Fluidics Station 450.	GeneChips were scanned using the Affymetrix GeneChip Scanner 3000 7G.	HGU133 Plus array data	The data were analyzed using ArrayAssist Lite.	GPL570	Brandon,W,Higgs	higgsb@medimmune.com	3013985014	Translational Science	MedImmune, LLC	One MedImmune Way	Gaithersburg	MD	20878	USA	ftp://ftp.ncbi.nlm.nih.gov/geo/samples/GSM372nnn/GSM372305/suppl/GSM372305.CEL.gz	54675	Reanalyzed by: GSE119087
Normal Skin, Normal-21	GSM372306	Public on Feb 20 2009	Feb 19 2009	Aug 28 2018	RNA	1	Skin biopsy, normal	Homo sapiens	skin: normal		NA	NA	total RNA	Qiagen RNeasy Fibrous Tissue Mini Kit extraction of total RNA was performed according to the manufacturer's instructions.	biotin	Biotinylated cRNA were prepared according to the standard Affymetrix protocol from 2 ug total RNA (Expression Analysis Technical Manual, 2001, Affymetrix).	9606	Following fragmentation, 10 ug of cRNA were hybridized for 16 hr at 45C on HGU133 Plus 2.0 Array. GeneChips were washed and stained in an Affymetrix Fluidics Station 450.	GeneChips were scanned using the Affymetrix GeneChip Scanner 3000 7G.	HGU133 Plus array data	The data were analyzed using ArrayAssist Lite.	GPL570	Brandon,W,Higgs	higgsb@medimmune.com	3013985014	Translational Science	MedImmune, LLC	One MedImmune Way	Gaithersburg	MD	20878	USA	ftp://ftp.ncbi.nlm.nih.gov/geo/samples/GSM372nnn/GSM372306/suppl/GSM372306.CEL.gz	54675	Reanalyzed by: GSE119087
Uninvolved Skin, NS-1	GSM372307	Public on Feb 20 2009	Feb 19 2009	Aug 28 2018	RNA	1	Skin biopsy, non-lesional	Homo sapiens	disease: psoriasis	skin: non-lesional	NA	NA	total RNA	Qiagen RNeasy Fibrous Tissue Mini Kit extraction of total RNA was performed according to the manufacturer's instructions.	biotin	Biotinylated cRNA were prepared according to the standard Affymetrix protocol from 2 ug total RNA (Expression Analysis Technical Manual, 2001, Affymetrix).	9606	Following fragmentation, 10 ug of cRNA were hybridized for 16 hr at 45C on HGU133 Plus 2.0 Array. GeneChips were washed and stained in an Affymetrix Fluidics Station 450.	GeneChips were scanned using the Affymetrix GeneChip Scanner 3000 7G.	HGU133 Plus array data	The data were analyzed using ArrayAssist Lite.	GPL570	Brandon,W,Higgs	higgsb@medimmune.com	3013985014	Translational Science	MedImmune, LLC	One MedImmune Way	Gaithersburg	MD	20878	USA	ftp://ftp.ncbi.nlm.nih.gov/geo/samples/GSM372nnn/GSM372307/suppl/GSM372307.CEL.gz	54675	Reanalyzed by: GSE119087
Lesion Skin, LS-1	GSM372308	Public on Feb 20 2009	Feb 19 2009	Aug 28 2018	RNA	1	Skin biopsy, lesional	Homo sapiens	disease: psoriasis	skin: lesional	NA	NA	total RNA	Qiagen RNeasy Fibrous Tissue Mini Kit extraction of total RNA was performed according to the manufacturer's instructions.	biotin	Biotinylated cRNA were prepared according to the standard Affymetrix protocol from 2 ug total RNA (Expression Analysis Technical Manual, 2001, Affymetrix).	9606	Following fragmentation, 10 ug of cRNA were hybridized for 16 hr at 45C on HGU133 Plus 2.0 Array. GeneChips were washed and stained in an Affymetrix Fluidics Station 450.	GeneChips were scanned using the Affymetrix GeneChip Scanner 3000 7G.	HGU133 Plus array data	The data were analyzed using ArrayAssist Lite.	GPL570	Brandon,W,Higgs	higgsb@medimmune.com	3013985014	Translational Science	MedImmune, LLC	One MedImmune Way	Gaithersburg	MD	20878	USA	ftp://ftp.ncbi.nlm.nih.gov/geo/samples/GSM372nnn/GSM372308/suppl/GSM372308.CEL.gz	54675	Reanalyzed by: GSE119087
Uninvolved Skin, NS-2	GSM372309	Public on Feb 20 2009	Feb 19 2009	Aug 28 2018	RNA	1	Skin biopsy, non-lesional	Homo sapiens	disease: psoriasis	skin: non-lesional	NA	NA	total RNA	Qiagen RNeasy Fibrous Tissue Mini Kit extraction of total RNA was performed according to the manufacturer's instructions.	biotin	Biotinylated cRNA were prepared according to the standard Affymetrix protocol from 2 ug total RNA (Expression Analysis Technical Manual, 2001, Affymetrix).	9606	Following fragmentation, 10 ug of cRNA were hybridized for 16 hr at 45C on HGU133 Plus 2.0 Array. GeneChips were washed and stained in an Affymetrix Fluidics Station 450.	GeneChips were scanned using the Affymetrix GeneChip Scanner 3000 7G.	HGU133 Plus array data	The data were analyzed using ArrayAssist Lite.	GPL570	Brandon,W,Higgs	higgsb@medimmune.com	3013985014	Translational Science	MedImmune, LLC	One MedImmune Way	Gaithersburg	MD	20878	USA	ftp://ftp.ncbi.nlm.nih.gov/geo/samples/GSM372nnn/GSM372309/suppl/GSM372309.CEL.gz	54675	Reanalyzed by: GSE119087
Lesion Skin, LS-2	GSM372310	Public on Feb 20 2009	Feb 19 2009	Aug 28 2018	RNA	1	Skin biopsy, lesional	Homo sapiens	disease: psoriasis	skin: lesional	NA	NA	total RNA	Qiagen RNeasy Fibrous Tissue Mini Kit extraction of total RNA was performed according to the manufacturer's instructions.	biotin	Biotinylated cRNA were prepared according to the standard Affymetrix protocol from 2 ug total RNA (Expression Analysis Technical Manual, 2001, Affymetrix).	9606	Following fragmentation, 10 ug of cRNA were hybridized for 16 hr at 45C on HGU133 Plus 2.0 Array. GeneChips were washed and stained in an Affymetrix Fluidics Station 450.	GeneChips were scanned using the Affymetrix GeneChip Scanner 3000 7G.	HGU133 Plus array data	The data were analyzed using ArrayAssist Lite.	GPL570	Brandon,W,Higgs	higgsb@medimmune.com	3013985014	Translational Science	MedImmune, LLC	One MedImmune Way	Gaithersburg	MD	20878	USA	ftp://ftp.ncbi.nlm.nih.gov/geo/samples/GSM372nnn/GSM372310/suppl/GSM372310.CEL.gz	54675	Reanalyzed by: GSE119087
Uninvolved Skin, NS-3	GSM372311	Public on Feb 20 2009	Feb 19 2009	Aug 28 2018	RNA	1	Skin biopsy, non-lesional	Homo sapiens	disease: psoriasis	skin: non-lesional	NA	NA	total RNA	Qiagen RNeasy Fibrous Tissue Mini Kit extraction of total RNA was performed according to the manufacturer's instructions.	biotin	Biotinylated cRNA were prepared according to the standard Affymetrix protocol from 2 ug total RNA (Expression Analysis Technical Manual, 2001, Affymetrix).	9606	Following fragmentation, 10 ug of cRNA were hybridized for 16 hr at 45C on HGU133 Plus 2.0 Array. GeneChips were washed and stained in an Affymetrix Fluidics Station 450.	GeneChips were scanned using the Affymetrix GeneChip Scanner 3000 7G.	HGU133 Plus array data	The data were analyzed using ArrayAssist Lite.	GPL570	Brandon,W,Higgs	higgsb@medimmune.com	3013985014	Translational Science	MedImmune, LLC	One MedImmune Way	Gaithersburg	MD	20878	USA	ftp://ftp.ncbi.nlm.nih.gov/geo/samples/GSM372nnn/GSM372311/suppl/GSM372311.CEL.gz	54675	Reanalyzed by: GSE119087
Lesion Skin, LS-3	GSM372312	Public on Feb 20 2009	Feb 19 2009	Aug 28 2018	RNA	1	Skin biopsy, lesional	Homo sapiens	disease: psoriasis	skin: lesional	NA	NA	total RNA	Qiagen RNeasy Fibrous Tissue Mini Kit extraction of total RNA was performed according to the manufacturer's instructions.	biotin	Biotinylated cRNA were prepared according to the standard Affymetrix protocol from 2 ug total RNA (Expression Analysis Technical Manual, 2001, Affymetrix).	9606	Following fragmentation, 10 ug of cRNA were hybridized for 16 hr at 45C on HGU133 Plus 2.0 Array. GeneChips were washed and stained in an Affymetrix Fluidics Station 450.	GeneChips were scanned using the Affymetrix GeneChip Scanner 3000 7G.	HGU133 Plus array data	The data were analyzed using ArrayAssist Lite.	GPL570	Brandon,W,Higgs	higgsb@medimmune.com	3013985014	Translational Science	MedImmune, LLC	One MedImmune Way	Gaithersburg	MD	20878	USA	ftp://ftp.ncbi.nlm.nih.gov/geo/samples/GSM372nnn/GSM372312/suppl/GSM372312.CEL.gz	54675	Reanalyzed by: GSE119087
Uninvolved Skin, NS-4	GSM372313	Public on Feb 20 2009	Feb 19 2009	Aug 28 2018	RNA	1	Skin biopsy, non-lesional	Homo sapiens	disease: psoriasis	skin: non-lesional	NA	NA	total RNA	Qiagen RNeasy Fibrous Tissue Mini Kit extraction of total RNA was performed according to the manufacturer's instructions.	biotin	Biotinylated cRNA were prepared according to the standard Affymetrix protocol from 2 ug total RNA (Expression Analysis Technical Manual, 2001, Affymetrix).	9606	Following fragmentation, 10 ug of cRNA were hybridized for 16 hr at 45C on HGU133 Plus 2.0 Array. GeneChips were washed and stained in an Affymetrix Fluidics Station 450.	GeneChips were scanned using the Affymetrix GeneChip Scanner 3000 7G.	HGU133 Plus array data	The data were analyzed using ArrayAssist Lite.	GPL570	Brandon,W,Higgs	higgsb@medimmune.com	3013985014	Translational Science	MedImmune, LLC	One MedImmune Way	Gaithersburg	MD	20878	USA	ftp://ftp.ncbi.nlm.nih.gov/geo/samples/GSM372nnn/GSM372313/suppl/GSM372313.CEL.gz	54675	Reanalyzed by: GSE119087
Lesion Skin, LS-4	GSM372314	Public on Feb 20 2009	Feb 19 2009	Aug 28 2018	RNA	1	Skin biopsy, lesional	Homo sapiens	disease: psoriasis	skin: lesional	NA	NA	total RNA	Qiagen RNeasy Fibrous Tissue Mini Kit extraction of total RNA was performed according to the manufacturer's instructions.	biotin	Biotinylated cRNA were prepared according to the standard Affymetrix protocol from 2 ug total RNA (Expression Analysis Technical Manual, 2001, Affymetrix).	9606	Following fragmentation, 10 ug of cRNA were hybridized for 16 hr at 45C on HGU133 Plus 2.0 Array. GeneChips were washed and stained in an Affymetrix Fluidics Station 450.	GeneChips were scanned using the Affymetrix GeneChip Scanner 3000 7G.	HGU133 Plus array data	The data were analyzed using ArrayAssist Lite.	GPL570	Brandon,W,Higgs	higgsb@medimmune.com	3013985014	Translational Science	MedImmune, LLC	One MedImmune Way	Gaithersburg	MD	20878	USA	ftp://ftp.ncbi.nlm.nih.gov/geo/samples/GSM372nnn/GSM372314/suppl/GSM372314.CEL.gz	54675	Reanalyzed by: GSE119087
Uninvolved Skin, NS-5	GSM372315	Public on Feb 20 2009	Feb 19 2009	Aug 28 2018	RNA	1	Skin biopsy, non-lesional	Homo sapiens	disease: psoriasis	skin: non-lesional	NA	NA	total RNA	Qiagen RNeasy Fibrous Tissue Mini Kit extraction of total RNA was performed according to the manufacturer's instructions.	biotin	Biotinylated cRNA were prepared according to the standard Affymetrix protocol from 2 ug total RNA (Expression Analysis Technical Manual, 2001, Affymetrix).	9606	Following fragmentation, 10 ug of cRNA were hybridized for 16 hr at 45C on HGU133 Plus 2.0 Array. GeneChips were washed and stained in an Affymetrix Fluidics Station 450.	GeneChips were scanned using the Affymetrix GeneChip Scanner 3000 7G.	HGU133 Plus array data	The data were analyzed using ArrayAssist Lite.	GPL570	Brandon,W,Higgs	higgsb@medimmune.com	3013985014	Translational Science	MedImmune, LLC	One MedImmune Way	Gaithersburg	MD	20878	USA	ftp://ftp.ncbi.nlm.nih.gov/geo/samples/GSM372nnn/GSM372315/suppl/GSM372315.CEL.gz	54675	Reanalyzed by: GSE119087
Lesion Skin, LS-5	GSM372316	Public on Feb 20 2009	Feb 19 2009	Aug 28 2018	RNA	1	Skin biopsy, lesional	Homo sapiens	disease: psoriasis	skin: lesional	NA	NA	total RNA	Qiagen RNeasy Fibrous Tissue Mini Kit extraction of total RNA was performed according to the manufacturer's instructions.	biotin	Biotinylated cRNA were prepared according to the standard Affymetrix protocol from 2 ug total RNA (Expression Analysis Technical Manual, 2001, Affymetrix).	9606	Following fragmentation, 10 ug of cRNA were hybridized for 16 hr at 45C on HGU133 Plus 2.0 Array. GeneChips were washed and stained in an Affymetrix Fluidics Station 450.	GeneChips were scanned using the Affymetrix GeneChip Scanner 3000 7G.	HGU133 Plus array data	The data were analyzed using ArrayAssist Lite.	GPL570	Brandon,W,Higgs	higgsb@medimmune.com	3013985014	Translational Science	MedImmune, LLC	One MedImmune Way	Gaithersburg	MD	20878	USA	ftp://ftp.ncbi.nlm.nih.gov/geo/samples/GSM372nnn/GSM372316/suppl/GSM372316.CEL.gz	54675	Reanalyzed by: GSE119087
Uninvolved Skin, NS-6	GSM372317	Public on Feb 20 2009	Feb 19 2009	Aug 28 2018	RNA	1	Skin biopsy, non-lesional	Homo sapiens	disease: psoriasis	skin: non-lesional	NA	NA	total RNA	Qiagen RNeasy Fibrous Tissue Mini Kit extraction of total RNA was performed according to the manufacturer's instructions.	biotin	Biotinylated cRNA were prepared according to the standard Affymetrix protocol from 2 ug total RNA (Expression Analysis Technical Manual, 2001, Affymetrix).	9606	Following fragmentation, 10 ug of cRNA were hybridized for 16 hr at 45C on HGU133 Plus 2.0 Array. GeneChips were washed and stained in an Affymetrix Fluidics Station 450.	GeneChips were scanned using the Affymetrix GeneChip Scanner 3000 7G.	HGU133 Plus array data	The data were analyzed using ArrayAssist Lite.	GPL570	Brandon,W,Higgs	higgsb@medimmune.com	3013985014	Translational Science	MedImmune, LLC	One MedImmune Way	Gaithersburg	MD	20878	USA	ftp://ftp.ncbi.nlm.nih.gov/geo/samples/GSM372nnn/GSM372317/suppl/GSM372317.CEL.gz	54675	Reanalyzed by: GSE119087
Lesion Skin, LS-6	GSM372318	Public on Feb 20 2009	Feb 19 2009	Aug 28 2018	RNA	1	Skin biopsy, lesional	Homo sapiens	disease: psoriasis	skin: lesional	NA	NA	total RNA	Qiagen RNeasy Fibrous Tissue Mini Kit extraction of total RNA was performed according to the manufacturer's instructions.	biotin	Biotinylated cRNA were prepared according to the standard Affymetrix protocol from 2 ug total RNA (Expression Analysis Technical Manual, 2001, Affymetrix).	9606	Following fragmentation, 10 ug of cRNA were hybridized for 16 hr at 45C on HGU133 Plus 2.0 Array. GeneChips were washed and stained in an Affymetrix Fluidics Station 450.	GeneChips were scanned using the Affymetrix GeneChip Scanner 3000 7G.	HGU133 Plus array data	The data were analyzed using ArrayAssist Lite.	GPL570	Brandon,W,Higgs	higgsb@medimmune.com	3013985014	Translational Science	MedImmune, LLC	One MedImmune Way	Gaithersburg	MD	20878	USA	ftp://ftp.ncbi.nlm.nih.gov/geo/samples/GSM372nnn/GSM372318/suppl/GSM372318.CEL.gz	54675	Reanalyzed by: GSE119087
Uninvolved Skin, NS-7	GSM372319	Public on Feb 20 2009	Feb 19 2009	Aug 28 2018	RNA	1	Skin biopsy, non-lesional	Homo sapiens	disease: psoriasis	skin: non-lesional	NA	NA	total RNA	Qiagen RNeasy Fibrous Tissue Mini Kit extraction of total RNA was performed according to the manufacturer's instructions.	biotin	Biotinylated cRNA were prepared according to the standard Affymetrix protocol from 2 ug total RNA (Expression Analysis Technical Manual, 2001, Affymetrix).	9606	Following fragmentation, 10 ug of cRNA were hybridized for 16 hr at 45C on HGU133 Plus 2.0 Array. GeneChips were washed and stained in an Affymetrix Fluidics Station 450.	GeneChips were scanned using the Affymetrix GeneChip Scanner 3000 7G.	HGU133 Plus array data	The data were analyzed using ArrayAssist Lite.	GPL570	Brandon,W,Higgs	higgsb@medimmune.com	3013985014	Translational Science	MedImmune, LLC	One MedImmune Way	Gaithersburg	MD	20878	USA	ftp://ftp.ncbi.nlm.nih.gov/geo/samples/GSM372nnn/GSM372319/suppl/GSM372319.CEL.gz	54675	Reanalyzed by: GSE119087
Lesion Skin, LS-7	GSM372320	Public on Feb 20 2009	Feb 19 2009	Aug 28 2018	RNA	1	Skin biopsy, lesional	Homo sapiens	disease: psoriasis	skin: lesional	NA	NA	total RNA	Qiagen RNeasy Fibrous Tissue Mini Kit extraction of total RNA was performed according to the manufacturer's instructions.	biotin	Biotinylated cRNA were prepared according to the standard Affymetrix protocol from 2 ug total RNA (Expression Analysis Technical Manual, 2001, Affymetrix).	9606	Following fragmentation, 10 ug of cRNA were hybridized for 16 hr at 45C on HGU133 Plus 2.0 Array. GeneChips were washed and stained in an Affymetrix Fluidics Station 450.	GeneChips were scanned using the Affymetrix GeneChip Scanner 3000 7G.	HGU133 Plus array data	The data were analyzed using ArrayAssist Lite.	GPL570	Brandon,W,Higgs	higgsb@medimmune.com	3013985014	Translational Science	MedImmune, LLC	One MedImmune Way	Gaithersburg	MD	20878	USA	ftp://ftp.ncbi.nlm.nih.gov/geo/samples/GSM372nnn/GSM372320/suppl/GSM372320.CEL.gz	54675	Reanalyzed by: GSE119087
Uninvolved Skin, NS-8	GSM372321	Public on Feb 20 2009	Feb 19 2009	Aug 28 2018	RNA	1	Skin biopsy, non-lesional	Homo sapiens	disease: psoriasis	skin: non-lesional	NA	NA	total RNA	Qiagen RNeasy Fibrous Tissue Mini Kit extraction of total RNA was performed according to the manufacturer's instructions.	biotin	Biotinylated cRNA were prepared according to the standard Affymetrix protocol from 2 ug total RNA (Expression Analysis Technical Manual, 2001, Affymetrix).	9606	Following fragmentation, 10 ug of cRNA were hybridized for 16 hr at 45C on HGU133 Plus 2.0 Array. GeneChips were washed and stained in an Affymetrix Fluidics Station 450.	GeneChips were scanned using the Affymetrix GeneChip Scanner 3000 7G.	HGU133 Plus array data	The data were analyzed using ArrayAssist Lite.	GPL570	Brandon,W,Higgs	higgsb@medimmune.com	3013985014	Translational Science	MedImmune, LLC	One MedImmune Way	Gaithersburg	MD	20878	USA	ftp://ftp.ncbi.nlm.nih.gov/geo/samples/GSM372nnn/GSM372321/suppl/GSM372321.CEL.gz	54675	Reanalyzed by: GSE119087
Lesion Skin, LS-8	GSM372322	Public on Feb 20 2009	Feb 19 2009	Aug 28 2018	RNA	1	Skin biopsy, lesional	Homo sapiens	disease: psoriasis	skin: lesional	NA	NA	total RNA	Qiagen RNeasy Fibrous Tissue Mini Kit extraction of total RNA was performed according to the manufacturer's instructions.	biotin	Biotinylated cRNA were prepared according to the standard Affymetrix protocol from 2 ug total RNA (Expression Analysis Technical Manual, 2001, Affymetrix).	9606	Following fragmentation, 10 ug of cRNA were hybridized for 16 hr at 45C on HGU133 Plus 2.0 Array. GeneChips were washed and stained in an Affymetrix Fluidics Station 450.	GeneChips were scanned using the Affymetrix GeneChip Scanner 3000 7G.	HGU133 Plus array data	The data were analyzed using ArrayAssist Lite.	GPL570	Brandon,W,Higgs	higgsb@medimmune.com	3013985014	Translational Science	MedImmune, LLC	One MedImmune Way	Gaithersburg	MD	20878	USA	ftp://ftp.ncbi.nlm.nih.gov/geo/samples/GSM372nnn/GSM372322/suppl/GSM372322.CEL.gz	54675	Reanalyzed by: GSE119087
Uninvolved Skin, NS-9	GSM372323	Public on Feb 20 2009	Feb 19 2009	Aug 28 2018	RNA	1	Skin biopsy, non-lesional	Homo sapiens	disease: psoriasis	skin: non-lesional	NA	NA	total RNA	Qiagen RNeasy Fibrous Tissue Mini Kit extraction of total RNA was performed according to the manufacturer's instructions.	biotin	Biotinylated cRNA were prepared according to the standard Affymetrix protocol from 2 ug total RNA (Expression Analysis Technical Manual, 2001, Affymetrix).	9606	Following fragmentation, 10 ug of cRNA were hybridized for 16 hr at 45C on HGU133 Plus 2.0 Array. GeneChips were washed and stained in an Affymetrix Fluidics Station 450.	GeneChips were scanned using the Affymetrix GeneChip Scanner 3000 7G.	HGU133 Plus array data	The data were analyzed using ArrayAssist Lite.	GPL570	Brandon,W,Higgs	higgsb@medimmune.com	3013985014	Translational Science	MedImmune, LLC	One MedImmune Way	Gaithersburg	MD	20878	USA	ftp://ftp.ncbi.nlm.nih.gov/geo/samples/GSM372nnn/GSM372323/suppl/GSM372323.CEL.gz	54675	Reanalyzed by: GSE119087
Lesion Skin, LS-9	GSM372324	Public on Feb 20 2009	Feb 19 2009	Aug 28 2018	RNA	1	Skin biopsy, lesional	Homo sapiens	disease: psoriasis	skin: lesional	NA	NA	total RNA	Qiagen RNeasy Fibrous Tissue Mini Kit extraction of total RNA was performed according to the manufacturer's instructions.	biotin	Biotinylated cRNA were prepared according to the standard Affymetrix protocol from 2 ug total RNA (Expression Analysis Technical Manual, 2001, Affymetrix).	9606	Following fragmentation, 10 ug of cRNA were hybridized for 16 hr at 45C on HGU133 Plus 2.0 Array. GeneChips were washed and stained in an Affymetrix Fluidics Station 450.	GeneChips were scanned using the Affymetrix GeneChip Scanner 3000 7G.	HGU133 Plus array data	The data were analyzed using ArrayAssist Lite.	GPL570	Brandon,W,Higgs	higgsb@medimmune.com	3013985014	Translational Science	MedImmune, LLC	One MedImmune Way	Gaithersburg	MD	20878	USA	ftp://ftp.ncbi.nlm.nih.gov/geo/samples/GSM372nnn/GSM372324/suppl/GSM372324.CEL.gz	54675	Reanalyzed by: GSE119087
Lesion Skin, LS-10	GSM372325	Public on Feb 20 2009	Feb 19 2009	Aug 28 2018	RNA	1	Skin biopsy, lesional	Homo sapiens	disease: psoriasis	skin: lesional	NA	NA	total RNA	Qiagen RNeasy Fibrous Tissue Mini Kit extraction of total RNA was performed according to the manufacturer's instructions.	biotin	Biotinylated cRNA were prepared according to the standard Affymetrix protocol from 2 ug total RNA (Expression Analysis Technical Manual, 2001, Affymetrix).	9606	Following fragmentation, 10 ug of cRNA were hybridized for 16 hr at 45C on HGU133 Plus 2.0 Array. GeneChips were washed and stained in an Affymetrix Fluidics Station 450.	GeneChips were scanned using the Affymetrix GeneChip Scanner 3000 7G.	HGU133 Plus array data	The data were analyzed using ArrayAssist Lite.	GPL570	Brandon,W,Higgs	higgsb@medimmune.com	3013985014	Translational Science	MedImmune, LLC	One MedImmune Way	Gaithersburg	MD	20878	USA	ftp://ftp.ncbi.nlm.nih.gov/geo/samples/GSM372nnn/GSM372325/suppl/GSM372325.CEL.gz	54675	Reanalyzed by: GSE119087
Uninvolved Skin, NS-11	GSM372326	Public on Feb 20 2009	Feb 19 2009	Aug 28 2018	RNA	1	Skin biopsy, non-lesional	Homo sapiens	disease: psoriasis	skin: non-lesional	NA	NA	total RNA	Qiagen RNeasy Fibrous Tissue Mini Kit extraction of total RNA was performed according to the manufacturer's instructions.	biotin	Biotinylated cRNA were prepared according to the standard Affymetrix protocol from 2 ug total RNA (Expression Analysis Technical Manual, 2001, Affymetrix).	9606	Following fragmentation, 10 ug of cRNA were hybridized for 16 hr at 45C on HGU133 Plus 2.0 Array. GeneChips were washed and stained in an Affymetrix Fluidics Station 450.	GeneChips were scanned using the Affymetrix GeneChip Scanner 3000 7G.	HGU133 Plus array data	The data were analyzed using ArrayAssist Lite.	GPL570	Brandon,W,Higgs	higgsb@medimmune.com	3013985014	Translational Science	MedImmune, LLC	One MedImmune Way	Gaithersburg	MD	20878	USA	ftp://ftp.ncbi.nlm.nih.gov/geo/samples/GSM372nnn/GSM372326/suppl/GSM372326.CEL.gz	54675	Reanalyzed by: GSE119087
Lesion Skin, LS-11	GSM372327	Public on Feb 20 2009	Feb 19 2009	Aug 28 2018	RNA	1	Skin biopsy, lesional	Homo sapiens	disease: psoriasis	skin: lesional	NA	NA	total RNA	Qiagen RNeasy Fibrous Tissue Mini Kit extraction of total RNA was performed according to the manufacturer's instructions.	biotin	Biotinylated cRNA were prepared according to the standard Affymetrix protocol from 2 ug total RNA (Expression Analysis Technical Manual, 2001, Affymetrix).	9606	Following fragmentation, 10 ug of cRNA were hybridized for 16 hr at 45C on HGU133 Plus 2.0 Array. GeneChips were washed and stained in an Affymetrix Fluidics Station 450.	GeneChips were scanned using the Affymetrix GeneChip Scanner 3000 7G.	HGU133 Plus array data	The data were analyzed using ArrayAssist Lite.	GPL570	Brandon,W,Higgs	higgsb@medimmune.com	3013985014	Translational Science	MedImmune, LLC	One MedImmune Way	Gaithersburg	MD	20878	USA	ftp://ftp.ncbi.nlm.nih.gov/geo/samples/GSM372nnn/GSM372327/suppl/GSM372327.CEL.gz	54675	Reanalyzed by: GSE119087
Uninvolved Skin, NS-12	GSM372328	Public on Feb 20 2009	Feb 19 2009	Aug 28 2018	RNA	1	Skin biopsy, non-lesional	Homo sapiens	disease: psoriasis	skin: non-lesional	NA	NA	total RNA	Qiagen RNeasy Fibrous Tissue Mini Kit extraction of total RNA was performed according to the manufacturer's instructions.	biotin	Biotinylated cRNA were prepared according to the standard Affymetrix protocol from 2 ug total RNA (Expression Analysis Technical Manual, 2001, Affymetrix).	9606	Following fragmentation, 10 ug of cRNA were hybridized for 16 hr at 45C on HGU133 Plus 2.0 Array. GeneChips were washed and stained in an Affymetrix Fluidics Station 450.	GeneChips were scanned using the Affymetrix GeneChip Scanner 3000 7G.	HGU133 Plus array data	The data were analyzed using ArrayAssist Lite.	GPL570	Brandon,W,Higgs	higgsb@medimmune.com	3013985014	Translational Science	MedImmune, LLC	One MedImmune Way	Gaithersburg	MD	20878	USA	ftp://ftp.ncbi.nlm.nih.gov/geo/samples/GSM372nnn/GSM372328/suppl/GSM372328.CEL.gz	54675	Reanalyzed by: GSE119087
Lesion Skin, LS-12	GSM372329	Public on Feb 20 2009	Feb 19 2009	Aug 28 2018	RNA	1	Skin biopsy, lesional	Homo sapiens	disease: psoriasis	skin: lesional	NA	NA	total RNA	Qiagen RNeasy Fibrous Tissue Mini Kit extraction of total RNA was performed according to the manufacturer's instructions.	biotin	Biotinylated cRNA were prepared according to the standard Affymetrix protocol from 2 ug total RNA (Expression Analysis Technical Manual, 2001, Affymetrix).	9606	Following fragmentation, 10 ug of cRNA were hybridized for 16 hr at 45C on HGU133 Plus 2.0 Array. GeneChips were washed and stained in an Affymetrix Fluidics Station 450.	GeneChips were scanned using the Affymetrix GeneChip Scanner 3000 7G.	HGU133 Plus array data	The data were analyzed using ArrayAssist Lite.	GPL570	Brandon,W,Higgs	higgsb@medimmune.com	3013985014	Translational Science	MedImmune, LLC	One MedImmune Way	Gaithersburg	MD	20878	USA	ftp://ftp.ncbi.nlm.nih.gov/geo/samples/GSM372nnn/GSM372329/suppl/GSM372329.CEL.gz	54675	Reanalyzed by: GSE119087
Uninvolved Skin, NS-13	GSM372330	Public on Feb 20 2009	Feb 19 2009	Aug 28 2018	RNA	1	Skin biopsy, non-lesional	Homo sapiens	disease: psoriasis	skin: non-lesional	NA	NA	total RNA	Qiagen RNeasy Fibrous Tissue Mini Kit extraction of total RNA was performed according to the manufacturer's instructions.	biotin	Biotinylated cRNA were prepared according to the standard Affymetrix protocol from 2 ug total RNA (Expression Analysis Technical Manual, 2001, Affymetrix).	9606	Following fragmentation, 10 ug of cRNA were hybridized for 16 hr at 45C on HGU133 Plus 2.0 Array. GeneChips were washed and stained in an Affymetrix Fluidics Station 450.	GeneChips were scanned using the Affymetrix GeneChip Scanner 3000 7G.	HGU133 Plus array data	The data were analyzed using ArrayAssist Lite.	GPL570	Brandon,W,Higgs	higgsb@medimmune.com	3013985014	Translational Science	MedImmune, LLC	One MedImmune Way	Gaithersburg	MD	20878	USA	ftp://ftp.ncbi.nlm.nih.gov/geo/samples/GSM372nnn/GSM372330/suppl/GSM372330.CEL.gz	54675	Reanalyzed by: GSE119087
Lesion Skin, LS-13	GSM372331	Public on Feb 20 2009	Feb 19 2009	Aug 28 2018	RNA	1	Skin biopsy, lesional	Homo sapiens	disease: psoriasis	skin: lesional	NA	NA	total RNA	Qiagen RNeasy Fibrous Tissue Mini Kit extraction of total RNA was performed according to the manufacturer's instructions.	biotin	Biotinylated cRNA were prepared according to the standard Affymetrix protocol from 2 ug total RNA (Expression Analysis Technical Manual, 2001, Affymetrix).	9606	Following fragmentation, 10 ug of cRNA were hybridized for 16 hr at 45C on HGU133 Plus 2.0 Array. GeneChips were washed and stained in an Affymetrix Fluidics Station 450.	GeneChips were scanned using the Affymetrix GeneChip Scanner 3000 7G.	HGU133 Plus array data	The data were analyzed using ArrayAssist Lite.	GPL570	Brandon,W,Higgs	higgsb@medimmune.com	3013985014	Translational Science	MedImmune, LLC	One MedImmune Way	Gaithersburg	MD	20878	USA	ftp://ftp.ncbi.nlm.nih.gov/geo/samples/GSM372nnn/GSM372331/suppl/GSM372331.CEL.gz	54675	Reanalyzed by: GSE119087
Uninvolved Skin, NS-14	GSM372332	Public on Feb 20 2009	Feb 19 2009	Aug 28 2018	RNA	1	Skin biopsy, non-lesional	Homo sapiens	disease: psoriasis	skin: non-lesional	NA	NA	total RNA	Qiagen RNeasy Fibrous Tissue Mini Kit extraction of total RNA was performed according to the manufacturer's instructions.	biotin	Biotinylated cRNA were prepared according to the standard Affymetrix protocol from 2 ug total RNA (Expression Analysis Technical Manual, 2001, Affymetrix).	9606	Following fragmentation, 10 ug of cRNA were hybridized for 16 hr at 45C on HGU133 Plus 2.0 Array. GeneChips were washed and stained in an Affymetrix Fluidics Station 450.	GeneChips were scanned using the Affymetrix GeneChip Scanner 3000 7G.	HGU133 Plus array data	The data were analyzed using ArrayAssist Lite.	GPL570	Brandon,W,Higgs	higgsb@medimmune.com	3013985014	Translational Science	MedImmune, LLC	One MedImmune Way	Gaithersburg	MD	20878	USA	ftp://ftp.ncbi.nlm.nih.gov/geo/samples/GSM372nnn/GSM372332/suppl/GSM372332.CEL.gz	54675	Reanalyzed by: GSE119087
Lesion Skin, LS-14	GSM372333	Public on Feb 20 2009	Feb 19 2009	Aug 28 2018	RNA	1	Skin biopsy, lesional	Homo sapiens	disease: psoriasis	skin: lesional	NA	NA	total RNA	Qiagen RNeasy Fibrous Tissue Mini Kit extraction of total RNA was performed according to the manufacturer's instructions.	biotin	Biotinylated cRNA were prepared according to the standard Affymetrix protocol from 2 ug total RNA (Expression Analysis Technical Manual, 2001, Affymetrix).	9606	Following fragmentation, 10 ug of cRNA were hybridized for 16 hr at 45C on HGU133 Plus 2.0 Array. GeneChips were washed and stained in an Affymetrix Fluidics Station 450.	GeneChips were scanned using the Affymetrix GeneChip Scanner 3000 7G.	HGU133 Plus array data	The data were analyzed using ArrayAssist Lite.	GPL570	Brandon,W,Higgs	higgsb@medimmune.com	3013985014	Translational Science	MedImmune, LLC	One MedImmune Way	Gaithersburg	MD	20878	USA	ftp://ftp.ncbi.nlm.nih.gov/geo/samples/GSM372nnn/GSM372333/suppl/GSM372333.CEL.gz	54675	Reanalyzed by: GSE119087
Lesion Skin, LS-15	GSM372334	Public on Feb 20 2009	Feb 19 2009	Aug 28 2018	RNA	1	Skin biopsy, lesional	Homo sapiens	disease: psoriasis	skin: lesional	NA	NA	total RNA	Qiagen RNeasy Fibrous Tissue Mini Kit extraction of total RNA was performed according to the manufacturer's instructions.	biotin	Biotinylated cRNA were prepared according to the standard Affymetrix protocol from 2 ug total RNA (Expression Analysis Technical Manual, 2001, Affymetrix).	9606	Following fragmentation, 10 ug of cRNA were hybridized for 16 hr at 45C on HGU133 Plus 2.0 Array. GeneChips were washed and stained in an Affymetrix Fluidics Station 450.	GeneChips were scanned using the Affymetrix GeneChip Scanner 3000 7G.	HGU133 Plus array data	The data were analyzed using ArrayAssist Lite.	GPL570	Brandon,W,Higgs	higgsb@medimmune.com	3013985014	Translational Science	MedImmune, LLC	One MedImmune Way	Gaithersburg	MD	20878	USA	ftp://ftp.ncbi.nlm.nih.gov/geo/samples/GSM372nnn/GSM372334/suppl/GSM372334.CEL.gz	54675	Reanalyzed by: GSE119087
Uninvolved Skin, NS-16	GSM372335	Public on Feb 20 2009	Feb 19 2009	Aug 28 2018	RNA	1	Skin biopsy, non-lesional	Homo sapiens	disease: psoriasis	skin: non-lesional	NA	NA	total RNA	Qiagen RNeasy Fibrous Tissue Mini Kit extraction of total RNA was performed according to the manufacturer's instructions.	biotin	Biotinylated cRNA were prepared according to the standard Affymetrix protocol from 2 ug total RNA (Expression Analysis Technical Manual, 2001, Affymetrix).	9606	Following fragmentation, 10 ug of cRNA were hybridized for 16 hr at 45C on HGU133 Plus 2.0 Array. GeneChips were washed and stained in an Affymetrix Fluidics Station 450.	GeneChips were scanned using the Affymetrix GeneChip Scanner 3000 7G.	HGU133 Plus array data	The data were analyzed using ArrayAssist Lite.	GPL570	Brandon,W,Higgs	higgsb@medimmune.com	3013985014	Translational Science	MedImmune, LLC	One MedImmune Way	Gaithersburg	MD	20878	USA	ftp://ftp.ncbi.nlm.nih.gov/geo/samples/GSM372nnn/GSM372335/suppl/GSM372335.CEL.gz	54675	Reanalyzed by: GSE119087
Lesion Skin, LS-16	GSM372336	Public on Feb 20 2009	Feb 19 2009	Aug 28 2018	RNA	1	Skin biopsy, lesional	Homo sapiens	disease: psoriasis	skin: lesional	NA	NA	total RNA	Qiagen RNeasy Fibrous Tissue Mini Kit extraction of total RNA was performed according to the manufacturer's instructions.	biotin	Biotinylated cRNA were prepared according to the standard Affymetrix protocol from 2 ug total RNA (Expression Analysis Technical Manual, 2001, Affymetrix).	9606	Following fragmentation, 10 ug of cRNA were hybridized for 16 hr at 45C on HGU133 Plus 2.0 Array. GeneChips were washed and stained in an Affymetrix Fluidics Station 450.	GeneChips were scanned using the Affymetrix GeneChip Scanner 3000 7G.	HGU133 Plus array data	The data were analyzed using ArrayAssist Lite.	GPL570	Brandon,W,Higgs	higgsb@medimmune.com	3013985014	Translational Science	MedImmune, LLC	One MedImmune Way	Gaithersburg	MD	20878	USA	ftp://ftp.ncbi.nlm.nih.gov/geo/samples/GSM372nnn/GSM372336/suppl/GSM372336.CEL.gz	54675	Reanalyzed by: GSE119087
Uninvolved Skin, NS-17	GSM372337	Public on Feb 20 2009	Feb 19 2009	Aug 28 2018	RNA	1	Skin biopsy, non-lesional	Homo sapiens	disease: psoriasis	skin: non-lesional	NA	NA	total RNA	Qiagen RNeasy Fibrous Tissue Mini Kit extraction of total RNA was performed according to the manufacturer's instructions.	biotin	Biotinylated cRNA were prepared according to the standard Affymetrix protocol from 2 ug total RNA (Expression Analysis Technical Manual, 2001, Affymetrix).	9606	Following fragmentation, 10 ug of cRNA were hybridized for 16 hr at 45C on HGU133 Plus 2.0 Array. GeneChips were washed and stained in an Affymetrix Fluidics Station 450.	GeneChips were scanned using the Affymetrix GeneChip Scanner 3000 7G.	HGU133 Plus array data	The data were analyzed using ArrayAssist Lite.	GPL570	Brandon,W,Higgs	higgsb@medimmune.com	3013985014	Translational Science	MedImmune, LLC	One MedImmune Way	Gaithersburg	MD	20878	USA	ftp://ftp.ncbi.nlm.nih.gov/geo/samples/GSM372nnn/GSM372337/suppl/GSM372337.CEL.gz	54675	Reanalyzed by: GSE119087
Lesion Skin, LS-17	GSM372338	Public on Feb 20 2009	Feb 19 2009	Aug 28 2018	RNA	1	Skin biopsy, lesional	Homo sapiens	disease: psoriasis	skin: lesional	NA	NA	total RNA	Qiagen RNeasy Fibrous Tissue Mini Kit extraction of total RNA was performed according to the manufacturer's instructions.	biotin	Biotinylated cRNA were prepared according to the standard Affymetrix protocol from 2 ug total RNA (Expression Analysis Technical Manual, 2001, Affymetrix).	9606	Following fragmentation, 10 ug of cRNA were hybridized for 16 hr at 45C on HGU133 Plus 2.0 Array. GeneChips were washed and stained in an Affymetrix Fluidics Station 450.	GeneChips were scanned using the Affymetrix GeneChip Scanner 3000 7G.	HGU133 Plus array data	The data were analyzed using ArrayAssist Lite.	GPL570	Brandon,W,Higgs	higgsb@medimmune.com	3013985014	Translational Science	MedImmune, LLC	One MedImmune Way	Gaithersburg	MD	20878	USA	ftp://ftp.ncbi.nlm.nih.gov/geo/samples/GSM372nnn/GSM372338/suppl/GSM372338.CEL.gz	54675	Reanalyzed by: GSE119087
Uninvolved Skin, NS-18	GSM372339	Public on Feb 20 2009	Feb 19 2009	Aug 28 2018	RNA	1	Skin biopsy, non-lesional	Homo sapiens	disease: psoriasis	skin: non-lesional	NA	NA	total RNA	Qiagen RNeasy Fibrous Tissue Mini Kit extraction of total RNA was performed according to the manufacturer's instructions.	biotin	Biotinylated cRNA were prepared according to the standard Affymetrix protocol from 2 ug total RNA (Expression Analysis Technical Manual, 2001, Affymetrix).	9606	Following fragmentation, 10 ug of cRNA were hybridized for 16 hr at 45C on HGU133 Plus 2.0 Array. GeneChips were washed and stained in an Affymetrix Fluidics Station 450.	GeneChips were scanned using the Affymetrix GeneChip Scanner 3000 7G.	HGU133 Plus array data	The data were analyzed using ArrayAssist Lite.	GPL570	Brandon,W,Higgs	higgsb@medimmune.com	3013985014	Translational Science	MedImmune, LLC	One MedImmune Way	Gaithersburg	MD	20878	USA	ftp://ftp.ncbi.nlm.nih.gov/geo/samples/GSM372nnn/GSM372339/suppl/GSM372339.CEL.gz	54675	Reanalyzed by: GSE119087
Lesion Skin, LS-18	GSM372340	Public on Feb 20 2009	Feb 19 2009	Aug 28 2018	RNA	1	Skin biopsy, lesional	Homo sapiens	disease: psoriasis	skin: lesional	NA	NA	total RNA	Qiagen RNeasy Fibrous Tissue Mini Kit extraction of total RNA was performed according to the manufacturer's instructions.	biotin	Biotinylated cRNA were prepared according to the standard Affymetrix protocol from 2 ug total RNA (Expression Analysis Technical Manual, 2001, Affymetrix).	9606	Following fragmentation, 10 ug of cRNA were hybridized for 16 hr at 45C on HGU133 Plus 2.0 Array. GeneChips were washed and stained in an Affymetrix Fluidics Station 450.	GeneChips were scanned using the Affymetrix GeneChip Scanner 3000 7G.	HGU133 Plus array data	The data were analyzed using ArrayAssist Lite.	GPL570	Brandon,W,Higgs	higgsb@medimmune.com	3013985014	Translational Science	MedImmune, LLC	One MedImmune Way	Gaithersburg	MD	20878	USA	ftp://ftp.ncbi.nlm.nih.gov/geo/samples/GSM372nnn/GSM372340/suppl/GSM372340.CEL.gz	54675	Reanalyzed by: GSE119087
Uninvolved Skin, NS-19	GSM372341	Public on Feb 20 2009	Feb 19 2009	Aug 28 2018	RNA	1	Skin biopsy, non-lesional	Homo sapiens	disease: psoriasis	skin: non-lesional	NA	NA	total RNA	Qiagen RNeasy Fibrous Tissue Mini Kit extraction of total RNA was performed according to the manufacturer's instructions.	biotin	Biotinylated cRNA were prepared according to the standard Affymetrix protocol from 2 ug total RNA (Expression Analysis Technical Manual, 2001, Affymetrix).	9606	Following fragmentation, 10 ug of cRNA were hybridized for 16 hr at 45C on HGU133 Plus 2.0 Array. GeneChips were washed and stained in an Affymetrix Fluidics Station 450.	GeneChips were scanned using the Affymetrix GeneChip Scanner 3000 7G.	HGU133 Plus array data	The data were analyzed using ArrayAssist Lite.	GPL570	Brandon,W,Higgs	higgsb@medimmune.com	3013985014	Translational Science	MedImmune, LLC	One MedImmune Way	Gaithersburg	MD	20878	USA	ftp://ftp.ncbi.nlm.nih.gov/geo/samples/GSM372nnn/GSM372341/suppl/GSM372341.CEL.gz	54675	Reanalyzed by: GSE119087
Lesion Skin, LS-19	GSM372342	Public on Feb 20 2009	Feb 19 2009	Aug 28 2018	RNA	1	Skin biopsy, lesional	Homo sapiens	disease: psoriasis	skin: lesional	NA	NA	total RNA	Qiagen RNeasy Fibrous Tissue Mini Kit extraction of total RNA was performed according to the manufacturer's instructions.	biotin	Biotinylated cRNA were prepared according to the standard Affymetrix protocol from 2 ug total RNA (Expression Analysis Technical Manual, 2001, Affymetrix).	9606	Following fragmentation, 10 ug of cRNA were hybridized for 16 hr at 45C on HGU133 Plus 2.0 Array. GeneChips were washed and stained in an Affymetrix Fluidics Station 450.	GeneChips were scanned using the Affymetrix GeneChip Scanner 3000 7G.	HGU133 Plus array data	The data were analyzed using ArrayAssist Lite.	GPL570	Brandon,W,Higgs	higgsb@medimmune.com	3013985014	Translational Science	MedImmune, LLC	One MedImmune Way	Gaithersburg	MD	20878	USA	ftp://ftp.ncbi.nlm.nih.gov/geo/samples/GSM372nnn/GSM372342/suppl/GSM372342.CEL.gz	54675	Reanalyzed by: GSE119087
Uninvolved Skin, NS-20	GSM372343	Public on Feb 20 2009	Feb 19 2009	Aug 28 2018	RNA	1	Skin biopsy, non-lesional	Homo sapiens	disease: psoriasis	skin: non-lesional	NA	NA	total RNA	Qiagen RNeasy Fibrous Tissue Mini Kit extraction of total RNA was performed according to the manufacturer's instructions.	biotin	Biotinylated cRNA were prepared according to the standard Affymetrix protocol from 2 ug total RNA (Expression Analysis Technical Manual, 2001, Affymetrix).	9606	Following fragmentation, 10 ug of cRNA were hybridized for 16 hr at 45C on HGU133 Plus 2.0 Array. GeneChips were washed and stained in an Affymetrix Fluidics Station 450.	GeneChips were scanned using the Affymetrix GeneChip Scanner 3000 7G.	HGU133 Plus array data	The data were analyzed using ArrayAssist Lite.	GPL570	Brandon,W,Higgs	higgsb@medimmune.com	3013985014	Translational Science	MedImmune, LLC	One MedImmune Way	Gaithersburg	MD	20878	USA	ftp://ftp.ncbi.nlm.nih.gov/geo/samples/GSM372nnn/GSM372343/suppl/GSM372343.CEL.gz	54675	Reanalyzed by: GSE119087
Lesion Skin, LS-20	GSM372344	Public on Feb 20 2009	Feb 19 2009	Aug 28 2018	RNA	1	Skin biopsy, lesional	Homo sapiens	disease: psoriasis	skin: lesional	NA	NA	total RNA	Qiagen RNeasy Fibrous Tissue Mini Kit extraction of total RNA was performed according to the manufacturer's instructions.	biotin	Biotinylated cRNA were prepared according to the standard Affymetrix protocol from 2 ug total RNA (Expression Analysis Technical Manual, 2001, Affymetrix).	9606	Following fragmentation, 10 ug of cRNA were hybridized for 16 hr at 45C on HGU133 Plus 2.0 Array. GeneChips were washed and stained in an Affymetrix Fluidics Station 450.	GeneChips were scanned using the Affymetrix GeneChip Scanner 3000 7G.	HGU133 Plus array data	The data were analyzed using ArrayAssist Lite.	GPL570	Brandon,W,Higgs	higgsb@medimmune.com	3013985014	Translational Science	MedImmune, LLC	One MedImmune Way	Gaithersburg	MD	20878	USA	ftp://ftp.ncbi.nlm.nih.gov/geo/samples/GSM372nnn/GSM372344/suppl/GSM372344.CEL.gz	54675	Reanalyzed by: GSE119087
Uninvolved Skin, NS-21	GSM372345	Public on Feb 20 2009	Feb 19 2009	Aug 28 2018	RNA	1	Skin biopsy, non-lesional	Homo sapiens	disease: psoriasis	skin: non-lesional	NA	NA	total RNA	Qiagen RNeasy Fibrous Tissue Mini Kit extraction of total RNA was performed according to the manufacturer's instructions.	biotin	Biotinylated cRNA were prepared according to the standard Affymetrix protocol from 2 ug total RNA (Expression Analysis Technical Manual, 2001, Affymetrix).	9606	Following fragmentation, 10 ug of cRNA were hybridized for 16 hr at 45C on HGU133 Plus 2.0 Array. GeneChips were washed and stained in an Affymetrix Fluidics Station 450.	GeneChips were scanned using the Affymetrix GeneChip Scanner 3000 7G.	HGU133 Plus array data	The data were analyzed using ArrayAssist Lite.	GPL570	Brandon,W,Higgs	higgsb@medimmune.com	3013985014	Translational Science	MedImmune, LLC	One MedImmune Way	Gaithersburg	MD	20878	USA	ftp://ftp.ncbi.nlm.nih.gov/geo/samples/GSM372nnn/GSM372345/suppl/GSM372345.CEL.gz	54675	Reanalyzed by: GSE119087
Lesion Skin, LS-21	GSM372346	Public on Feb 20 2009	Feb 19 2009	Aug 28 2018	RNA	1	Skin biopsy, lesional	Homo sapiens	disease: psoriasis	skin: lesional	NA	NA	total RNA	Qiagen RNeasy Fibrous Tissue Mini Kit extraction of total RNA was performed according to the manufacturer's instructions.	biotin	Biotinylated cRNA were prepared according to the standard Affymetrix protocol from 2 ug total RNA (Expression Analysis Technical Manual, 2001, Affymetrix).	9606	Following fragmentation, 10 ug of cRNA were hybridized for 16 hr at 45C on HGU133 Plus 2.0 Array. GeneChips were washed and stained in an Affymetrix Fluidics Station 450.	GeneChips were scanned using the Affymetrix GeneChip Scanner 3000 7G.	HGU133 Plus array data	The data were analyzed using ArrayAssist Lite.	GPL570	Brandon,W,Higgs	higgsb@medimmune.com	3013985014	Translational Science	MedImmune, LLC	One MedImmune Way	Gaithersburg	MD	20878	USA	ftp://ftp.ncbi.nlm.nih.gov/geo/samples/GSM372nnn/GSM372346/suppl/GSM372346.CEL.gz	54675	Reanalyzed by: GSE119087
Uninvolved Skin, NS-22	GSM372347	Public on Feb 20 2009	Feb 19 2009	Aug 28 2018	RNA	1	Skin biopsy, non-lesional	Homo sapiens	disease: psoriasis	skin: non-lesional	NA	NA	total RNA	Qiagen RNeasy Fibrous Tissue Mini Kit extraction of total RNA was performed according to the manufacturer's instructions.	biotin	Biotinylated cRNA were prepared according to the standard Affymetrix protocol from 2 ug total RNA (Expression Analysis Technical Manual, 2001, Affymetrix).	9606	Following fragmentation, 10 ug of cRNA were hybridized for 16 hr at 45C on HGU133 Plus 2.0 Array. GeneChips were washed and stained in an Affymetrix Fluidics Station 450.	GeneChips were scanned using the Affymetrix GeneChip Scanner 3000 7G.	HGU133 Plus array data	The data were analyzed using ArrayAssist Lite.	GPL570	Brandon,W,Higgs	higgsb@medimmune.com	3013985014	Translational Science	MedImmune, LLC	One MedImmune Way	Gaithersburg	MD	20878	USA	ftp://ftp.ncbi.nlm.nih.gov/geo/samples/GSM372nnn/GSM372347/suppl/GSM372347.CEL.gz	54675	Reanalyzed by: GSE119087
Lesion Skin, LS-22	GSM372348	Public on Feb 20 2009	Feb 19 2009	Aug 28 2018	RNA	1	Skin biopsy, lesional	Homo sapiens	disease: psoriasis	skin: lesional	NA	NA	total RNA	Qiagen RNeasy Fibrous Tissue Mini Kit extraction of total RNA was performed according to the manufacturer's instructions.	biotin	Biotinylated cRNA were prepared according to the standard Affymetrix protocol from 2 ug total RNA (Expression Analysis Technical Manual, 2001, Affymetrix).	9606	Following fragmentation, 10 ug of cRNA were hybridized for 16 hr at 45C on HGU133 Plus 2.0 Array. GeneChips were washed and stained in an Affymetrix Fluidics Station 450.	GeneChips were scanned using the Affymetrix GeneChip Scanner 3000 7G.	HGU133 Plus array data	The data were analyzed using ArrayAssist Lite.	GPL570	Brandon,W,Higgs	higgsb@medimmune.com	3013985014	Translational Science	MedImmune, LLC	One MedImmune Way	Gaithersburg	MD	20878	USA	ftp://ftp.ncbi.nlm.nih.gov/geo/samples/GSM372nnn/GSM372348/suppl/GSM372348.CEL.gz	54675	Reanalyzed by: GSE119087
Uninvolved Skin, NS-23	GSM372349	Public on Feb 20 2009	Feb 19 2009	Aug 28 2018	RNA	1	Skin biopsy, non-lesional	Homo sapiens	disease: psoriasis	skin: non-lesional	NA	NA	total RNA	Qiagen RNeasy Fibrous Tissue Mini Kit extraction of total RNA was performed according to the manufacturer's instructions.	biotin	Biotinylated cRNA were prepared according to the standard Affymetrix protocol from 2 ug total RNA (Expression Analysis Technical Manual, 2001, Affymetrix).	9606	Following fragmentation, 10 ug of cRNA were hybridized for 16 hr at 45C on HGU133 Plus 2.0 Array. GeneChips were washed and stained in an Affymetrix Fluidics Station 450.	GeneChips were scanned using the Affymetrix GeneChip Scanner 3000 7G.	HGU133 Plus array data	The data were analyzed using ArrayAssist Lite.	GPL570	Brandon,W,Higgs	higgsb@medimmune.com	3013985014	Translational Science	MedImmune, LLC	One MedImmune Way	Gaithersburg	MD	20878	USA	ftp://ftp.ncbi.nlm.nih.gov/geo/samples/GSM372nnn/GSM372349/suppl/GSM372349.CEL.gz	54675	Reanalyzed by: GSE119087
Lesion Skin, LS-23	GSM372350	Public on Feb 20 2009	Feb 19 2009	Aug 28 2018	RNA	1	Skin biopsy, lesional	Homo sapiens	disease: psoriasis	skin: lesional	NA	NA	total RNA	Qiagen RNeasy Fibrous Tissue Mini Kit extraction of total RNA was performed according to the manufacturer's instructions.	biotin	Biotinylated cRNA were prepared according to the standard Affymetrix protocol from 2 ug total RNA (Expression Analysis Technical Manual, 2001, Affymetrix).	9606	Following fragmentation, 10 ug of cRNA were hybridized for 16 hr at 45C on HGU133 Plus 2.0 Array. GeneChips were washed and stained in an Affymetrix Fluidics Station 450.	GeneChips were scanned using the Affymetrix GeneChip Scanner 3000 7G.	HGU133 Plus array data	The data were analyzed using ArrayAssist Lite.	GPL570	Brandon,W,Higgs	higgsb@medimmune.com	3013985014	Translational Science	MedImmune, LLC	One MedImmune Way	Gaithersburg	MD	20878	USA	ftp://ftp.ncbi.nlm.nih.gov/geo/samples/GSM372nnn/GSM372350/suppl/GSM372350.CEL.gz	54675	Reanalyzed by: GSE119087
Uninvolved Skin, NS-24	GSM372351	Public on Feb 20 2009	Feb 19 2009	Aug 28 2018	RNA	1	Skin biopsy, non-lesional	Homo sapiens	disease: psoriasis	skin: non-lesional	NA	NA	total RNA	Qiagen RNeasy Fibrous Tissue Mini Kit extraction of total RNA was performed according to the manufacturer's instructions.	biotin	Biotinylated cRNA were prepared according to the standard Affymetrix protocol from 2 ug total RNA (Expression Analysis Technical Manual, 2001, Affymetrix).	9606	Following fragmentation, 10 ug of cRNA were hybridized for 16 hr at 45C on HGU133 Plus 2.0 Array. GeneChips were washed and stained in an Affymetrix Fluidics Station 450.	GeneChips were scanned using the Affymetrix GeneChip Scanner 3000 7G.	HGU133 Plus array data	The data were analyzed using ArrayAssist Lite.	GPL570	Brandon,W,Higgs	higgsb@medimmune.com	3013985014	Translational Science	MedImmune, LLC	One MedImmune Way	Gaithersburg	MD	20878	USA	ftp://ftp.ncbi.nlm.nih.gov/geo/samples/GSM372nnn/GSM372351/suppl/GSM372351.CEL.gz	54675	Reanalyzed by: GSE119087
Lesion Skin, LS-24	GSM372352	Public on Feb 20 2009	Feb 19 2009	Aug 28 2018	RNA	1	Skin biopsy, lesional	Homo sapiens	disease: psoriasis	skin: lesional	NA	NA	total RNA	Qiagen RNeasy Fibrous Tissue Mini Kit extraction of total RNA was performed according to the manufacturer's instructions.	biotin	Biotinylated cRNA were prepared according to the standard Affymetrix protocol from 2 ug total RNA (Expression Analysis Technical Manual, 2001, Affymetrix).	9606	Following fragmentation, 10 ug of cRNA were hybridized for 16 hr at 45C on HGU133 Plus 2.0 Array. GeneChips were washed and stained in an Affymetrix Fluidics Station 450.	GeneChips were scanned using the Affymetrix GeneChip Scanner 3000 7G.	HGU133 Plus array data	The data were analyzed using ArrayAssist Lite.	GPL570	Brandon,W,Higgs	higgsb@medimmune.com	3013985014	Translational Science	MedImmune, LLC	One MedImmune Way	Gaithersburg	MD	20878	USA	ftp://ftp.ncbi.nlm.nih.gov/geo/samples/GSM372nnn/GSM372352/suppl/GSM372352.CEL.gz	54675	Reanalyzed by: GSE119087
Uninvolved Skin, NS-25	GSM372353	Public on Feb 20 2009	Feb 19 2009	Aug 28 2018	RNA	1	Skin biopsy, non-lesional	Homo sapiens	disease: psoriasis	skin: non-lesional	NA	NA	total RNA	Qiagen RNeasy Fibrous Tissue Mini Kit extraction of total RNA was performed according to the manufacturer's instructions.	biotin	Biotinylated cRNA were prepared according to the standard Affymetrix protocol from 2 ug total RNA (Expression Analysis Technical Manual, 2001, Affymetrix).	9606	Following fragmentation, 10 ug of cRNA were hybridized for 16 hr at 45C on HGU133 Plus 2.0 Array. GeneChips were washed and stained in an Affymetrix Fluidics Station 450.	GeneChips were scanned using the Affymetrix GeneChip Scanner 3000 7G.	HGU133 Plus array data	The data were analyzed using ArrayAssist Lite.	GPL570	Brandon,W,Higgs	higgsb@medimmune.com	3013985014	Translational Science	MedImmune, LLC	One MedImmune Way	Gaithersburg	MD	20878	USA	ftp://ftp.ncbi.nlm.nih.gov/geo/samples/GSM372nnn/GSM372353/suppl/GSM372353.CEL.gz	54675	Reanalyzed by: GSE119087
Lesion Skin, LS-25	GSM372354	Public on Feb 20 2009	Feb 19 2009	Aug 28 2018	RNA	1	Skin biopsy, lesional	Homo sapiens	disease: psoriasis	skin: lesional	NA	NA	total RNA	Qiagen RNeasy Fibrous Tissue Mini Kit extraction of total RNA was performed according to the manufacturer's instructions.	biotin	Biotinylated cRNA were prepared according to the standard Affymetrix protocol from 2 ug total RNA (Expression Analysis Technical Manual, 2001, Affymetrix).	9606	Following fragmentation, 10 ug of cRNA were hybridized for 16 hr at 45C on HGU133 Plus 2.0 Array. GeneChips were washed and stained in an Affymetrix Fluidics Station 450.	GeneChips were scanned using the Affymetrix GeneChip Scanner 3000 7G.	HGU133 Plus array data	The data were analyzed using ArrayAssist Lite.	GPL570	Brandon,W,Higgs	higgsb@medimmune.com	3013985014	Translational Science	MedImmune, LLC	One MedImmune Way	Gaithersburg	MD	20878	USA	ftp://ftp.ncbi.nlm.nih.gov/geo/samples/GSM372nnn/GSM372354/suppl/GSM372354.CEL.gz	54675	Reanalyzed by: GSE119087
Uninvolved Skin, NS-26	GSM372355	Public on Feb 20 2009	Feb 19 2009	Aug 28 2018	RNA	1	Skin biopsy, non-lesional	Homo sapiens	disease: psoriasis	skin: non-lesional	NA	NA	total RNA	Qiagen RNeasy Fibrous Tissue Mini Kit extraction of total RNA was performed according to the manufacturer's instructions.	biotin	Biotinylated cRNA were prepared according to the standard Affymetrix protocol from 2 ug total RNA (Expression Analysis Technical Manual, 2001, Affymetrix).	9606	Following fragmentation, 10 ug of cRNA were hybridized for 16 hr at 45C on HGU133 Plus 2.0 Array. GeneChips were washed and stained in an Affymetrix Fluidics Station 450.	GeneChips were scanned using the Affymetrix GeneChip Scanner 3000 7G.	HGU133 Plus array data	The data were analyzed using ArrayAssist Lite.	GPL570	Brandon,W,Higgs	higgsb@medimmune.com	3013985014	Translational Science	MedImmune, LLC	One MedImmune Way	Gaithersburg	MD	20878	USA	ftp://ftp.ncbi.nlm.nih.gov/geo/samples/GSM372nnn/GSM372355/suppl/GSM372355.CEL.gz	54675	Reanalyzed by: GSE119087
Lesion Skin, LS-26	GSM372356	Public on Feb 20 2009	Feb 19 2009	Aug 28 2018	RNA	1	Skin biopsy, lesional	Homo sapiens	disease: psoriasis	skin: lesional	NA	NA	total RNA	Qiagen RNeasy Fibrous Tissue Mini Kit extraction of total RNA was performed according to the manufacturer's instructions.	biotin	Biotinylated cRNA were prepared according to the standard Affymetrix protocol from 2 ug total RNA (Expression Analysis Technical Manual, 2001, Affymetrix).	9606	Following fragmentation, 10 ug of cRNA were hybridized for 16 hr at 45C on HGU133 Plus 2.0 Array. GeneChips were washed and stained in an Affymetrix Fluidics Station 450.	GeneChips were scanned using the Affymetrix GeneChip Scanner 3000 7G.	HGU133 Plus array data	The data were analyzed using ArrayAssist Lite.	GPL570	Brandon,W,Higgs	higgsb@medimmune.com	3013985014	Translational Science	MedImmune, LLC	One MedImmune Way	Gaithersburg	MD	20878	USA	ftp://ftp.ncbi.nlm.nih.gov/geo/samples/GSM372nnn/GSM372356/suppl/GSM372356.CEL.gz	54675	Reanalyzed by: GSE119087
Uninvolved Skin, NS-27	GSM372357	Public on Feb 20 2009	Feb 19 2009	Aug 28 2018	RNA	1	Skin biopsy, non-lesional	Homo sapiens	disease: psoriasis	skin: non-lesional	NA	NA	total RNA	Qiagen RNeasy Fibrous Tissue Mini Kit extraction of total RNA was performed according to the manufacturer's instructions.	biotin	Biotinylated cRNA were prepared according to the standard Affymetrix protocol from 2 ug total RNA (Expression Analysis Technical Manual, 2001, Affymetrix).	9606	Following fragmentation, 10 ug of cRNA were hybridized for 16 hr at 45C on HGU133 Plus 2.0 Array. GeneChips were washed and stained in an Affymetrix Fluidics Station 450.	GeneChips were scanned using the Affymetrix GeneChip Scanner 3000 7G.	HGU133 Plus array data	The data were analyzed using ArrayAssist Lite.	GPL570	Brandon,W,Higgs	higgsb@medimmune.com	3013985014	Translational Science	MedImmune, LLC	One MedImmune Way	Gaithersburg	MD	20878	USA	ftp://ftp.ncbi.nlm.nih.gov/geo/samples/GSM372nnn/GSM372357/suppl/GSM372357.CEL.gz	54675	Reanalyzed by: GSE119087
Lesion Skin, LS-27	GSM372358	Public on Feb 20 2009	Feb 19 2009	Aug 28 2018	RNA	1	Skin biopsy, lesional	Homo sapiens	disease: psoriasis	skin: lesional	NA	NA	total RNA	Qiagen RNeasy Fibrous Tissue Mini Kit extraction of total RNA was performed according to the manufacturer's instructions.	biotin	Biotinylated cRNA were prepared according to the standard Affymetrix protocol from 2 ug total RNA (Expression Analysis Technical Manual, 2001, Affymetrix).	9606	Following fragmentation, 10 ug of cRNA were hybridized for 16 hr at 45C on HGU133 Plus 2.0 Array. GeneChips were washed and stained in an Affymetrix Fluidics Station 450.	GeneChips were scanned using the Affymetrix GeneChip Scanner 3000 7G.	HGU133 Plus array data	The data were analyzed using ArrayAssist Lite.	GPL570	Brandon,W,Higgs	higgsb@medimmune.com	3013985014	Translational Science	MedImmune, LLC	One MedImmune Way	Gaithersburg	MD	20878	USA	ftp://ftp.ncbi.nlm.nih.gov/geo/samples/GSM372nnn/GSM372358/suppl/GSM372358.CEL.gz	54675	Reanalyzed by: GSE119087
Uninvolved Skin, NS-28	GSM372359	Public on Feb 20 2009	Feb 19 2009	Aug 28 2018	RNA	1	Skin biopsy, non-lesional	Homo sapiens	disease: psoriasis	skin: non-lesional	NA	NA	total RNA	Qiagen RNeasy Fibrous Tissue Mini Kit extraction of total RNA was performed according to the manufacturer's instructions.	biotin	Biotinylated cRNA were prepared according to the standard Affymetrix protocol from 2 ug total RNA (Expression Analysis Technical Manual, 2001, Affymetrix).	9606	Following fragmentation, 10 ug of cRNA were hybridized for 16 hr at 45C on HGU133 Plus 2.0 Array. GeneChips were washed and stained in an Affymetrix Fluidics Station 450.	GeneChips were scanned using the Affymetrix GeneChip Scanner 3000 7G.	HGU133 Plus array data	The data were analyzed using ArrayAssist Lite.	GPL570	Brandon,W,Higgs	higgsb@medimmune.com	3013985014	Translational Science	MedImmune, LLC	One MedImmune Way	Gaithersburg	MD	20878	USA	ftp://ftp.ncbi.nlm.nih.gov/geo/samples/GSM372nnn/GSM372359/suppl/GSM372359.CEL.gz	54675	Reanalyzed by: GSE119087
Lesion Skin, LS-28	GSM372360	Public on Feb 20 2009	Feb 19 2009	Aug 28 2018	RNA	1	Skin biopsy, lesional	Homo sapiens	disease: psoriasis	skin: lesional	NA	NA	total RNA	Qiagen RNeasy Fibrous Tissue Mini Kit extraction of total RNA was performed according to the manufacturer's instructions.	biotin	Biotinylated cRNA were prepared according to the standard Affymetrix protocol from 2 ug total RNA (Expression Analysis Technical Manual, 2001, Affymetrix).	9606	Following fragmentation, 10 ug of cRNA were hybridized for 16 hr at 45C on HGU133 Plus 2.0 Array. GeneChips were washed and stained in an Affymetrix Fluidics Station 450.	GeneChips were scanned using the Affymetrix GeneChip Scanner 3000 7G.	HGU133 Plus array data	The data were analyzed using ArrayAssist Lite.	GPL570	Brandon,W,Higgs	higgsb@medimmune.com	3013985014	Translational Science	MedImmune, LLC	One MedImmune Way	Gaithersburg	MD	20878	USA	ftp://ftp.ncbi.nlm.nih.gov/geo/samples/GSM372nnn/GSM372360/suppl/GSM372360.CEL.gz	54675	Reanalyzed by: GSE119087
Uninvolved Skin, NS-29	GSM372361	Public on Feb 20 2009	Feb 19 2009	Aug 28 2018	RNA	1	Skin biopsy, non-lesional	Homo sapiens	disease: psoriasis	skin: non-lesional	NA	NA	total RNA	Qiagen RNeasy Fibrous Tissue Mini Kit extraction of total RNA was performed according to the manufacturer's instructions.	biotin	Biotinylated cRNA were prepared according to the standard Affymetrix protocol from 2 ug total RNA (Expression Analysis Technical Manual, 2001, Affymetrix).	9606	Following fragmentation, 10 ug of cRNA were hybridized for 16 hr at 45C on HGU133 Plus 2.0 Array. GeneChips were washed and stained in an Affymetrix Fluidics Station 450.	GeneChips were scanned using the Affymetrix GeneChip Scanner 3000 7G.	HGU133 Plus array data	The data were analyzed using ArrayAssist Lite.	GPL570	Brandon,W,Higgs	higgsb@medimmune.com	3013985014	Translational Science	MedImmune, LLC	One MedImmune Way	Gaithersburg	MD	20878	USA	ftp://ftp.ncbi.nlm.nih.gov/geo/samples/GSM372nnn/GSM372361/suppl/GSM372361.CEL.gz	54675	Reanalyzed by: GSE119087
Lesion Skin, LS-29	GSM372362	Public on Feb 20 2009	Feb 19 2009	Aug 28 2018	RNA	1	Skin biopsy, lesional	Homo sapiens	disease: psoriasis	skin: lesional	NA	NA	total RNA	Qiagen RNeasy Fibrous Tissue Mini Kit extraction of total RNA was performed according to the manufacturer's instructions.	biotin	Biotinylated cRNA were prepared according to the standard Affymetrix protocol from 2 ug total RNA (Expression Analysis Technical Manual, 2001, Affymetrix).	9606	Following fragmentation, 10 ug of cRNA were hybridized for 16 hr at 45C on HGU133 Plus 2.0 Array. GeneChips were washed and stained in an Affymetrix Fluidics Station 450.	GeneChips were scanned using the Affymetrix GeneChip Scanner 3000 7G.	HGU133 Plus array data	The data were analyzed using ArrayAssist Lite.	GPL570	Brandon,W,Higgs	higgsb@medimmune.com	3013985014	Translational Science	MedImmune, LLC	One MedImmune Way	Gaithersburg	MD	20878	USA	ftp://ftp.ncbi.nlm.nih.gov/geo/samples/GSM372nnn/GSM372362/suppl/GSM372362.CEL.gz	54675	Reanalyzed by: GSE119087
Uninvolved Skin, NS-30	GSM372363	Public on Feb 20 2009	Feb 19 2009	Aug 28 2018	RNA	1	Skin biopsy, non-lesional	Homo sapiens	disease: psoriasis	skin: non-lesional	NA	NA	total RNA	Qiagen RNeasy Fibrous Tissue Mini Kit extraction of total RNA was performed according to the manufacturer's instructions.	biotin	Biotinylated cRNA were prepared according to the standard Affymetrix protocol from 2 ug total RNA (Expression Analysis Technical Manual, 2001, Affymetrix).	9606	Following fragmentation, 10 ug of cRNA were hybridized for 16 hr at 45C on HGU133 Plus 2.0 Array. GeneChips were washed and stained in an Affymetrix Fluidics Station 450.	GeneChips were scanned using the Affymetrix GeneChip Scanner 3000 7G.	HGU133 Plus array data	The data were analyzed using ArrayAssist Lite.	GPL570	Brandon,W,Higgs	higgsb@medimmune.com	3013985014	Translational Science	MedImmune, LLC	One MedImmune Way	Gaithersburg	MD	20878	USA	ftp://ftp.ncbi.nlm.nih.gov/geo/samples/GSM372nnn/GSM372363/suppl/GSM372363.CEL.gz	54675	Reanalyzed by: GSE119087
Lesion Skin, LS-30	GSM372364	Public on Feb 20 2009	Feb 19 2009	Aug 28 2018	RNA	1	Skin biopsy, lesional	Homo sapiens	disease: psoriasis	skin: lesional	NA	NA	total RNA	Qiagen RNeasy Fibrous Tissue Mini Kit extraction of total RNA was performed according to the manufacturer's instructions.	biotin	Biotinylated cRNA were prepared according to the standard Affymetrix protocol from 2 ug total RNA (Expression Analysis Technical Manual, 2001, Affymetrix).	9606	Following fragmentation, 10 ug of cRNA were hybridized for 16 hr at 45C on HGU133 Plus 2.0 Array. GeneChips were washed and stained in an Affymetrix Fluidics Station 450.	GeneChips were scanned using the Affymetrix GeneChip Scanner 3000 7G.	HGU133 Plus array data	The data were analyzed using ArrayAssist Lite.	GPL570	Brandon,W,Higgs	higgsb@medimmune.com	3013985014	Translational Science	MedImmune, LLC	One MedImmune Way	Gaithersburg	MD	20878	USA	ftp://ftp.ncbi.nlm.nih.gov/geo/samples/GSM372nnn/GSM372364/suppl/GSM372364.CEL.gz	54675	Reanalyzed by: GSE119087
Lesion Skin, LS-31	GSM372365	Public on Feb 20 2009	Feb 19 2009	Aug 28 2018	RNA	1	Skin biopsy, lesional	Homo sapiens	disease: psoriasis	skin: lesional	NA	NA	total RNA	Qiagen RNeasy Fibrous Tissue Mini Kit extraction of total RNA was performed according to the manufacturer's instructions.	biotin	Biotinylated cRNA were prepared according to the standard Affymetrix protocol from 2 ug total RNA (Expression Analysis Technical Manual, 2001, Affymetrix).	9606	Following fragmentation, 10 ug of cRNA were hybridized for 16 hr at 45C on HGU133 Plus 2.0 Array. GeneChips were washed and stained in an Affymetrix Fluidics Station 450.	GeneChips were scanned using the Affymetrix GeneChip Scanner 3000 7G.	HGU133 Plus array data	The data were analyzed using ArrayAssist Lite.	GPL570	Brandon,W,Higgs	higgsb@medimmune.com	3013985014	Translational Science	MedImmune, LLC	One MedImmune Way	Gaithersburg	MD	20878	USA	ftp://ftp.ncbi.nlm.nih.gov/geo/samples/GSM372nnn/GSM372365/suppl/GSM372365.CEL.gz	54675	Reanalyzed by: GSE119087
Lesion Skin, LS-32	GSM372366	Public on Feb 20 2009	Feb 19 2009	Aug 28 2018	RNA	1	Skin biopsy, lesional	Homo sapiens	disease: psoriasis	skin: lesional	NA	NA	total RNA	Qiagen RNeasy Fibrous Tissue Mini Kit extraction of total RNA was performed according to the manufacturer's instructions.	biotin	Biotinylated cRNA were prepared according to the standard Affymetrix protocol from 2 ug total RNA (Expression Analysis Technical Manual, 2001, Affymetrix).	9606	Following fragmentation, 10 ug of cRNA were hybridized for 16 hr at 45C on HGU133 Plus 2.0 Array. GeneChips were washed and stained in an Affymetrix Fluidics Station 450.	GeneChips were scanned using the Affymetrix GeneChip Scanner 3000 7G.	HGU133 Plus array data	The data were analyzed using ArrayAssist Lite.	GPL570	Brandon,W,Higgs	higgsb@medimmune.com	3013985014	Translational Science	MedImmune, LLC	One MedImmune Way	Gaithersburg	MD	20878	USA	ftp://ftp.ncbi.nlm.nih.gov/geo/samples/GSM372nnn/GSM372366/suppl/GSM372366.CEL.gz	54675	Reanalyzed by: GSE119087
Lesion Skin, LS-33	GSM372367	Public on Feb 20 2009	Feb 19 2009	Aug 28 2018	RNA	1	Skin biopsy, lesional	Homo sapiens	disease: psoriasis	skin: lesional	NA	NA	total RNA	Qiagen RNeasy Fibrous Tissue Mini Kit extraction of total RNA was performed according to the manufacturer's instructions.	biotin	Biotinylated cRNA were prepared according to the standard Affymetrix protocol from 2 ug total RNA (Expression Analysis Technical Manual, 2001, Affymetrix).	9606	Following fragmentation, 10 ug of cRNA were hybridized for 16 hr at 45C on HGU133 Plus 2.0 Array. GeneChips were washed and stained in an Affymetrix Fluidics Station 450.	GeneChips were scanned using the Affymetrix GeneChip Scanner 3000 7G.	HGU133 Plus array data	The data were analyzed using ArrayAssist Lite.	GPL570	Brandon,W,Higgs	higgsb@medimmune.com	3013985014	Translational Science	MedImmune, LLC	One MedImmune Way	Gaithersburg	MD	20878	USA	ftp://ftp.ncbi.nlm.nih.gov/geo/samples/GSM372nnn/GSM372367/suppl/GSM372367.CEL.gz	54675	Reanalyzed by: GSE119087
